# Supplementary material for: Analysis of miRNA rare variants in amyotrophic lateral sclerosis and in silico prediction of their biological effects
Source: Front Genet. 2022 Dec 7;13:1055313. doi: 10.3389/fgene.2022.1055313 (PMC9768194; doi:10.3389/fgene.2022.1055313)
Supplement: Supplementary file 2 [file Table1.XLSX]

## Sheet: S1
Table S1. Rare variants in miRNA annotation (ANNOVAR)
Chr	Start	End	Ref	Alt	ALL.sites.2010_11	gnomAD_exome_ALL	gnomAD_exome_AFR	gnomAD_exome_AMR	gnomAD_exome_ASJ	gnomAD_exome_EAS	gnomAD_exome_FIN	gnomAD_exome_NFE	gnomAD_exome_OTH	gnomAD_exome_SAS	CLINSIG	CLNDBN	CLNACC	CLNDSDB	CLNDSDBID	clinvar_20140211	clinvar_20140303	clinvar_20140702	clinvar_20140902	clinvar_20140929	clinvar_20150330	clinvar_20150629	InterVar_automated	PVS1	PS1	PS2	PS3	PS4	PM1	PM2	PM3	PM4	PM5	PM6	PP1	PP2	PP3	PP4	PP5	BA1	BS1	BS2	BS3	BS4	BP1
1	1102490	1102490	C	T	.	0.0001	0	0.0002	0	0	9.37e-05	0.0001	0.0002	3.3e-05	.	.	.	.	.	.	.	.	.	.	.	.	.	.	.	.	.	.	.	.	.	.	.	.	.	.	.	.	.	.	.	.	.	.	.
1	43637358	43637358	A	G	.	8.43e-06	0	0	0	0	0	1.86e-05	0	0	.	.	.	.	.	.	.	.	.	.	.	.	.	.	.	.	.	.	.	.	.	.	.	.	.	.	.	.	.	.	.	.	.	.	.
1	85599526	85599526	T	C	0.003	0.0027	0	.	.	.	.	0.0029	0	.	.	.	.	.	.	.	.	.	.	.	.	.	.	.	.	.	.	.	.	.	.	.	.	.	.	.	.	.	.	.	.	.	.	.	.
1	161197017	161197017	G	A	.	.	.	.	.	.	.	.	.	.	.	.	.	.	.	.	.	.	.	.	.	.	.	.	.	.	.	.	.	.	.	.	.	.	.	.	.	.	.	.	.	.	.	.	.
1	172107967	172107967	G	A	.	3.37e-05	0	4.3e-05	0.0001	0	0	5.14e-05	0	0	.	.	.	.	.	.	.	.	.	.	.	.	.	.	.	.	.	.	.	.	.	.	.	.	.	.	.	.	.	.	.	.	.	.	.
1	172107968	172107968	T	C	.	2.69e-05	0	0	0.0001	0	0	5.12e-05	0	0	.	.	.	.	.	.	.	.	.	.	.	.	.	.	.	.	.	.	.	.	.	.	.	.	.	.	.	.	.	.	.	.	.	.	.
1	172107969	172107969	G	A	.	2.69e-05	0	0	0.0001	0	0	5.13e-05	0	0	.	.	.	.	.	.	.	.	.	.	.	.	.	.	.	.	.	.	.	.	.	.	.	.	.	.	.	.	.	.	.	.	.	.	.
1	172107971	172107971	C	T	.	2.59e-05	0	0	0.0001	0	0	4.95e-05	0	0	.	.	.	.	.	.	.	.	.	.	.	.	.	.	.	.	.	.	.	.	.	.	.	.	.	.	.	.	.	.	.	.	.	.	.
1	228285002	228285002	-	GGGCC	.	0.0003	0	0.0006	0	5.8e-05	9.1e-05	0.0003	0.0017	0	.	.	.	.	.	.	.	.	.	.	.	.	.	.	.	.	.	.	.	.	.	.	.	.	.	.	.	.	.	.	.	.	.	.	.
2	25551564	25551564	G	A	.	2.34e-05	0	3.33e-05	0	0	5.16e-05	3.15e-05	0	0	.	.	.	.	.	.	.	.	.	.	.	.	.	.	.	.	.	.	.	.	.	.	.	.	.	.	.	.	.	.	.	.	.	.	.
2	240882446	240882446	A	T	.	.	.	.	.	.	.	.	.	.	.	.	.	.	.	.	.	.	.	.	.	.	.	.	.	.	.	.	.	.	.	.	.	.	.	.	.	.	.	.	.	.	.	.	.
3	32547810	32547810	G	A	0.002	0	0	.	.	.	0	0	0	.	.	.	.	.	.	.	.	.	.	.	.	.	.	.	.	.	.	.	.	.	.	.	.	.	.	.	.	.	.	.	.	.	.	.	.
3	48681665	48681665	T	C	.	.	.	.	.	.	.	.	.	.	.	.	.	.	.	.	.	.	.	.	.	.	Uncertain significance	0	0	0	0	0	1	1	0	0	0	0	0	0	0	0	0	0	0	0	0	0	0
3	120768488	120768488	G	A	0.003	0	0	.	0	.	0	0	0	.	.	.	.	.	.	.	.	.	.	.	.	.	.	.	.	.	.	.	.	.	.	.	.	.	.	.	.	.	.	.	.	.	.	.	.
3	185485648	185485648	C	T	.	.	.	.	.	.	.	.	.	.	.	.	.	.	.	.	.	.	.	.	.	.	.	.	.	.	.	.	.	.	.	.	.	.	.	.	.	.	.	.	.	.	.	.	.
5	54466508	54466508	T	C	.	3.25e-05	0	2.98e-05	0	0	0	6.28e-05	0	0	.	.	.	.	.	.	.	.	.	.	.	.	.	.	.	.	.	.	.	.	.	.	.	.	.	.	.	.	.	.	.	.	.	.	.
5	92956463	92956482	CGCTCAGCCCGCGCTCAGCC	-	.	.	.	.	.	.	.	.	.	.	.	.	.	.	.	.	.	.	.	.	.	.	.	.	.	.	.	.	.	.	.	.	.	.	.	.	.	.	.	.	.	.	.	.	.
6	119390286	119390286	C	T	.	0.0001	0	0.0002	0	0	0	2.59e-05	0.0004	0.0003	.	.	.	.	.	.	.	.	.	.	.	.	.	.	.	.	.	.	.	.	.	.	.	.	.	.	.	.	.	.	.	.	.	.	.
6	167411362	167411362	G	A	.	0.0061	0.011	0	0.0077	0	0.4286	0.0046	0.0094	0	.	.	.	.	.	.	.	.	.	.	.	.	.	.	.	.	.	.	.	.	.	.	.	.	.	.	.	.	.	.	.	.	.	.	.
6	167411388	167411388	C	G	.	0.0039	0.0204	0	0.0139	0	.	0.0027	0	0	.	.	.	.	.	.	.	.	.	.	.	.	.	.	.	.	.	.	.	.	.	.	.	.	.	.	.	.	.	.	.	.	.	.	.
7	1062599	1062599	T	C	0.005	0.0093	0.0308	0.0057	0.0092	0	0.0019	0.0061	0.0102	0.0212	.	.	.	.	.	.	.	.	.	.	.	.	.	.	.	.	.	.	.	.	.	.	.	.	.	.	.	.	.	.	.	.	.	.	.
7	32772646	32772646	C	A	.	2.86e-05	0	0	0	0	0	6.32e-05	0	0	.	.	.	.	.	.	.	.	.	.	.	.	.	.	.	.	.	.	.	.	.	.	.	.	.	.	.	.	.	.	.	.	.	.	.
7	73605578	73605578	A	G	0.002	0.0015	6.57e-05	0.0001	0.0005	0	0.0094	0.0012	0.0018	0.0002	.	.	.	.	.	.	.	.	.	.	.	.	.	.	.	.	.	.	.	.	.	.	.	.	.	.	.	.	.	.	.	.	.	.	.
7	99954295	99954295	C	T	.	5.25e-05	0	0	0	0	0	0	0	0.0003	.	.	.	.	.	.	.	.	.	.	.	.	.	.	.	.	.	.	.	.	.	.	.	.	.	.	.	.	.	.	.	.	.	.	.
7	129410239	129410239	C	T	0.003	0.0035	0.0009	0.001	0.0028	0	0.001	0.0052	0.0029	0.0052	.	.	.	.	.	.	.	.	.	.	.	.	.	.	.	.	.	.	.	.	.	.	.	.	.	.	.	.	.	.	.	.	.	.	.
7	129414568	129414568	G	A	.	0.0037	0.001	0.0037	0.0006	0.0021	0.0032	0.0062	0.0046	0.0003	Likely benign	not_specified	RCV000151022.1	MedGen	CN169374	.	.	.	.	.	CLINSIG=probable-non-pathogenic;CLNDBN=not_specified;CLNREVSTAT=single;CLNACC=RCV000151022.1;CLNDSDB=MedGen;CLNDSDBID=CN169374	CLINSIG=probable-non-pathogenic;CLNDBN=not_specified;CLNREVSTAT=criteria_provided\x2c_single_submitter;CLNACC=RCV000151022.1;CLNDSDB=MedGen;CLNDSDBID=CN169374	.	.	.	.	.	.	.	.	.	.	.	.	.	.	.	.	.	.	.	.	.	.	.
7	129414574	129414574	A	G	0.003	0.003	0.0006	0.0014	0	0	0.0061	0.0049	0.0018	0.001	Benign	not_specified	RCV000151023.1	MedGen	CN169374	.	.	.	.	.	CLINSIG=non-pathogenic;CLNDBN=not_specified;CLNREVSTAT=single;CLNACC=RCV000151023.1;CLNDSDB=MedGen;CLNDSDBID=CN169374	CLINSIG=non-pathogenic;CLNDBN=not_specified;CLNREVSTAT=criteria_provided\x2c_single_submitter;CLNACC=RCV000151023.1;CLNDSDB=MedGen;CLNDSDBID=CN169374	.	.	.	.	.	.	.	.	.	.	.	.	.	.	.	.	.	.	.	.	.	.	.
8	9599276	9599276	G	A	0.008	0.0077	0.0024	0.005	0.0036	0	0.0088	0.012	0.0059	0.0028	.	.	.	.	.	.	.	.	.	.	.	.	.	.	.	.	.	.	.	.	.	.	.	.	.	.	.	.	.	.	.	.	.	.	.
8	10892743	10892743	C	T	.	2.88e-05	0.0001	0	0	0	8.97e-05	1.84e-05	0	3.25e-05	.	.	.	.	.	.	.	.	.	.	.	.	.	.	.	.	.	.	.	.	.	.	.	.	.	.	.	.	.	.	.	.	.	.	.
8	22102548	22102548	G	T	.	4.07e-06	0	0	0	0	0	8.98e-06	0	0	.	.	.	.	.	.	.	.	.	.	.	.	.	.	.	.	.	.	.	.	.	.	.	.	.	.	.	.	.	.	.	.	.	.	.
8	65291761	65291761	T	G	.	.	.	.	.	.	.	.	.	.	.	.	.	.	.	.	.	.	.	.	.	.	.	.	.	.	.	.	.	.	.	.	.	.	.	.	.	.	.	.	.	.	.	.	.
8	99405919	99405919	G	A	0.006	.	.	.	.	.	.	.	.	.	.	.	.	.	.	.	.	.	.	.	.	.	.	.	.	.	.	.	.	.	.	.	.	.	.	.	.	.	.	.	.	.	.	.	.
9	73424892	73424892	C	T	.	8.13e-06	0	0	0	0	0	1.8e-05	0	0	.	.	.	.	.	.	.	.	.	.	.	.	.	.	.	.	.	.	.	.	.	.	.	.	.	.	.	.	.	.	.	.	.	.	.
9	131007001	131007001	C	T	0.008	0.0061	0.002	0.0027	0.0111	0.0001	0.0046	0.0093	0.0045	0.003	.	.	.	.	.	.	.	.	.	.	.	.	.	.	.	.	.	.	.	.	.	.	.	.	.	.	.	.	.	.	.	.	.	.	.
9	131154991	131154991	A	T	.	0.0002	0	0.0003	0	0	0.0002	0.0003	0	0	.	.	.	.	.	.	.	.	.	.	.	.	.	.	.	.	.	.	.	.	.	.	.	.	.	.	.	.	.	.	.	.	.	.	.
10	99635584	99635584	G	A	.	.	.	.	.	.	.	.	.	.	.	.	.	.	.	.	.	.	.	.	.	.	.	.	.	.	.	.	.	.	.	.	.	.	.	.	.	.	.	.	.	.	.	.	.
10	112748708	112748708	C	T	.	4.71e-05	0	0.0002	0.0002	0	0	1.08e-05	0	0	.	.	.	.	.	.	.	.	.	.	.	.	.	.	.	.	.	.	.	.	.	.	.	.	.	.	.	.	.	.	.	.	.	.	.
10	118927240	118927240	T	-	0.00445468	0.0084	0	0	0	0	0	0.0098	0	0	.	.	.	.	.	.	.	.	.	.	.	.	.	.	.	.	.	.	.	.	.	.	.	.	.	.	.	.	.	.	.	.	.	.	.
10	135061039	135061039	G	A	.	0.0002	0	0.0003	0	0.0013	6.65e-05	0.0002	0	4.39e-05	.	.	.	.	.	.	.	.	.	.	.	.	.	.	.	.	.	.	.	.	.	.	.	.	.	.	.	.	.	.	.	.	.	.	.
10	135185115	135185115	C	T	.	0.0002	0	0	0	0	0	0.0002	0	0	.	.	.	.	.	.	.	.	.	.	.	.	.	.	.	.	.	.	.	.	.	.	.	.	.	.	.	.	.	.	.	.	.	.	.
11	568120	568120	T	C	.	.	.	.	.	.	.	.	.	.	.	.	.	.	.	.	.	.	.	.	.	.	.	.	.	.	.	.	.	.	.	.	.	.	.	.	.	.	.	.	.	.	.	.	.
13	50570569	50570569	T	C	.	.	.	.	.	.	.	.	.	.	.	.	.	.	.	.	.	.	.	.	.	.	.	.	.	.	.	.	.	.	.	.	.	.	.	.	.	.	.	.	.	.	.	.	.
13	93142427	93142427	C	T	.	0.0029	0	0	0.0052	0	0.0056	0.0025	0	0	.	.	.	.	.	.	.	.	.	.	.	.	.	.	.	.	.	.	.	.	.	.	.	.	.	.	.	.	.	.	.	.	.	.	.
14	60113697	60113697	C	T	.	0	0	.	.	.	.	0	0	.	.	.	.	.	.	.	.	.	.	.	.	.	.	.	.	.	.	.	.	.	.	.	.	.	.	.	.	.	.	.	.	.	.	.	.
14	101490187	101490187	G	A	.	0.0001	0	0.0004	0	0.0001	0	0.0001	0	0.0001	.	.	.	.	.	.	.	.	.	.	.	.	.	.	.	.	.	.	.	.	.	.	.	.	.	.	.	.	.	.	.	.	.	.	.
14	101500133	101500133	A	G	0.002	0.0004	0.0002	0.0013	0.0003	0	0	0.0003	0.0022	0.0004	.	.	.	.	.	.	.	.	.	.	.	.	.	.	.	.	.	.	.	.	.	.	.	.	.	.	.	.	.	.	.	.	.	.	.
14	101514293	101514293	C	T	.	2.45e-05	0	2.99e-05	0	5.8e-05	4.5e-05	2.7e-05	0	0	.	.	.	.	.	.	.	.	.	.	.	.	.	.	.	.	.	.	.	.	.	.	.	.	.	.	.	.	.	.	.	.	.	.	.
14	101532281	101532281	C	T	.	2.85e-05	0	0	0.0001	0	4.49e-05	4.49e-05	0	0	.	.	.	.	.	.	.	.	.	.	.	.	.	.	.	.	.	.	.	.	.	.	.	.	.	.	.	.	.	.	.	.	.	.	.
14	102026659	102026659	G	A	.	3.66e-05	0	0.0001	0.0002	0	0	2.04e-05	0	0	.	.	.	.	.	.	.	.	.	.	.	.	.	.	.	.	.	.	.	.	.	.	.	.	.	.	.	.	.	.	.	.	.	.	.
15	89155073	89155073	C	T	0.005	0.0068	0.0003	0.0018	0.0009	0.0001	0.0352	0.0032	0.0077	0.013	.	.	.	.	.	.	.	.	.	.	.	.	.	.	.	.	.	.	.	.	.	.	.	.	.	.	.	.	.	.	.	.	.	.	.
16	18437882	18437882	G	T	.	0.0001	0	0	0	0	0	0.0003	0	0	.	.	.	.	.	.	.	.	.	.	.	.	.	.	.	.	.	.	.	.	.	.	.	.	.	.	.	.	.	.	.	.	.	.	.
16	18437896	18437896	G	T	.	0.0023	0.0014	0.0016	0	0.0019	0	0.002	0	0.0061	.	.	.	.	.	.	.	.	.	.	.	.	.	.	.	.	.	.	.	.	.	.	.	.	.	.	.	.	.	.	.	.	.	.	.
16	56892464	56892464	G	A	.	0.0001	6.84e-05	0.0002	0	0	0	0.0001	0	0.0002	.	.	.	.	.	.	.	.	.	.	.	.	.	.	.	.	.	.	.	.	.	.	.	.	.	.	.	.	.	.	.	.	.	.	.
17	7126698	7126698	G	C	.	0.0034	0	0.0002	0	6.02e-05	5.19e-05	0.0001	0.0017	0.028	.	.	.	.	.	.	.	.	.	.	.	.	.	.	.	.	.	.	.	.	.	.	.	.	.	.	.	.	.	.	.	.	.	.	.
19	813644	813644	C	T	.	0.0002	0	0.0002	0	0.0001	0	0.0004	0.0003	0	.	.	.	.	.	.	.	.	.	.	.	.	Likely benign	0	0	0	0	0	0	0	0	0	0	0	0	0	0	0	0	0	0	0	0	0	0
19	6416489	6416489	G	A	.	0.0005	0.0001	0.0002	0	0	0	0.0006	0.0004	0.001	.	.	.	.	.	.	.	.	.	.	.	.	.	.	.	.	.	.	.	.	.	.	.	.	.	.	.	.	.	.	.	.	.	.	.
19	13985554	13985554	G	A	.	4.07e-06	0	2.98e-05	0	0	0	0	0	0	.	.	.	.	.	.	.	.	.	.	.	.	.	.	.	.	.	.	.	.	.	.	.	.	.	.	.	.	.	.	.	.	.	.	.
19	54197678	54197678	T	A	.	0.0003	0	3e-05	0	0	0	0.0002	0.0002	0.0012	.	.	.	.	.	.	.	.	.	.	.	.	.	.	.	.	.	.	.	.	.	.	.	.	.	.	.	.	.	.	.	.	.	.	.
19	54234315	54234315	C	G	.	0.0006	6.59e-05	0.0003	0.0001	0	0	0.0004	0.0004	0.0025	.	.	.	.	.	.	.	.	.	.	.	.	.	.	.	.	.	.	.	.	.	.	.	.	.	.	.	.	.	.	.	.	.	.	.
19	54242655	54242655	G	A	.	0.0003	0.0002	6.1e-05	0	0	0.0002	0.0005	0.0002	0.0002	.	.	.	.	.	.	.	.	.	.	.	.	.	.	.	.	.	.	.	.	.	.	.	.	.	.	.	.	.	.	.	.	.	.	.
19	54265601	54265668	CAGGCTGTGTCCCTCTACAGGGAAGCGCTTTCTGTTGTCTGAAAGAAAGGAAAGTGCATCCTTTTAGA	-	.	4.07e-06	0	0	0	0	0	8.98e-06	0	0	.	.	.	.	.	.	.	.	.	.	.	.	.	.	.	.	.	.	.	.	.	.	.	.	.	.	.	.	.	.	.	.	.	.	.
20	33578202	33578202	G	A	0.001	0.0038	0.0012	0.0013	0.0184	0	0.0003	0.0057	0.004	0.0012	.	.	.	.	.	.	.	.	.	.	.	.	.	.	.	.	.	.	.	.	.	.	.	.	.	.	.	.	.	.	.	.	.	.	.
20	62550806	62550806	G	C	.	0.0012	0.0009	0.0027	0.0003	0.0021	0.0004	0.0007	0.0026	0.0016	.	.	.	.	.	.	.	.	.	.	.	.	.	.	.	.	.	.	.	.	.	.	.	.	.	.	.	.	.	.	.	.	.	.	.
20	62550890	62550890	C	T	0.004	0.0008	0.0011	0.001	0.0009	0.0003	0.0024	0.0011	0.0008	0	.	.	.	.	.	.	.	.	.	.	.	.	.	.	.	.	.	.	.	.	.	.	.	.	.	.	.	.	.	.	.	.	.	.	.
20	62550965	62550965	G	A	.	0.002	0.0024	0.0014	0.0002	0.0001	0.004	0.0033	0.0029	0.0007	.	.	.	.	.	.	.	.	.	.	.	.	.	.	.	.	.	.	.	.	.	.	.	.	.	.	.	.	.	.	.	.	.	.	.
20	62550974	62550974	C	G	.	0.0001	0.0001	0.0005	0	0	0	1.97e-05	0.0003	4.77e-05	.	.	.	.	.	.	.	.	.	.	.	.	.	.	.	.	.	.	.	.	.	.	.	.	.	.	.	.	.	.	.	.	.	.	.
20	62551113	62551113	C	G	.	0.0001	0.0002	0.0001	0	0.001	0	3.07e-05	0.0002	0	.	.	.	.	.	.	.	.	.	.	.	.	.	.	.	.	.	.	.	.	.	.	.	.	.	.	.	.	.	.	.	.	.	.	.
20	62551169	62551169	C	G	.	0.0012	0.0016	0.0035	0.0003	0.0171	0	0.0002	0.0014	0.0002	.	.	.	.	.	.	.	.	.	.	.	.	.	.	.	.	.	.	.	.	.	.	.	.	.	.	.	.	.	.	.	.	.	.	.
20	62551281	62551281	C	G	.	0.0003	0.0001	0.0004	0.0001	0	0.0004	0.0003	0.0008	0.0002	.	.	.	.	.	.	.	.	.	.	.	.	.	.	.	.	.	.	.	.	.	.	.	.	.	.	.	.	.	.	.	.	.	.	.
20	62551284	62551284	A	G	.	.	.	.	.	.	.	.	.	.	.	.	.	.	.	.	.	.	.	.	.	.	.	.	.	.	.	.	.	.	.	.	.	.	.	.	.	.	.	.	.	.	.	.	.
21	20058426	20058426	T	C	.	0.0002	0	0	0	0	0	0.0002	0	0	.	.	.	.	.	.	.	.	.	.	.	.	.	.	.	.	.	.	.	.	.	.	.	.	.	.	.	.	.	.	.	.	.	.	.
22	19951351	19951351	T	G	0.004	0.002	0.0008	0.0011	0.0007	0	0.0012	0.0037	0.0015	0.0007	.	.	.	.	.	.	.	.	.	.	.	.	.	.	.	.	.	.	.	.	.	.	.	.	.	.	.	.	.	.	.	.	.	.	.
X	45605594	45605594	T	C	.	5.88e-06	0	0	0	0	0	1.31e-05	0	0	.	.	.	.	.	.	.	.	.	.	.	.	.	.	.	.	.	.	.	.	.	.	.	.	.	.	.	.	.	.	.	.	.	.	.
X	45606472	45606472	G	A	.	6.72e-05	9.16e-05	0.0001	0	0	0	6.86e-05	0.0005	0	.	.	.	.	.	.	.	.	.	.	.	.	.	.	.	.	.	.	.	.	.	.	.	.	.	.	.	.	.	.	.	.	.	.	.
X	49777878	49777878	C	T	.	2.97e-05	8.47e-05	8.12e-05	0	0	0	2.61e-05	0	0	.	.	.	.	.	.	.	.	.	.	.	.	.	.	.	.	.	.	.	.	.	.	.	.	.	.	.	.	.	.	.	.	.	.	.
X	73438224	73438224	C	T	.	0.0058	0.0008	0.0007	0.0045	0	0.0256	0.006	0.0084	0.0021	.	.	.	.	.	.	.	.	.	.	.	.	.	.	.	.	.	.	.	.	.	.	.	.	.	.	.	.	.	.	.	.	.	.	.
X	113886097	113886097	T	C	.	0.0007	0	0	0.004	0	0.0005	0.001	0	0	.	.	.	.	.	.	.	.	.	.	.	.	.	.	.	.	.	.	.	.	.	.	.	.	.	.	.	.	.	.	.	.	.	.	.
X	133675442	133675442	A	T	.	5.61e-05	0	0.0002	0	0	0	6.26e-05	0.0002	0	.	.	.	.	.	.	.	.	.	.	.	.	.	.	.	.	.	.	.	.	.	.	.	.	.	.	.	.	.	.	.	.	.	.	.
X	133680660	133680660	C	-	.	0.0003	0	0.0007	0	0	6.51e-05	0.0003	0.0003	0.0001	.	.	.	.	.	.	.	.	.	.	.	.	.	.	.	.	.	.	.	.	.	.	.	.	.	.	.	.	.	.	.	.	.	.	.
X	133680665	133680665	C	A	.	0.0003	0	0.0007	0	0	6.45e-05	0.0003	0.0003	0.0001	.	.	.	.	.	.	.	.	.	.	.	.	.	.	.	.	.	.	.	.	.	.	.	.	.	.	.	.	.	.	.	.	.	.	.
X	146271304	146271304	G	A	.	0.0002	0.0018	4.19e-05	0	0	0	3.11e-05	0	6e-05	.	.	.	.	.	.	.	.	.	.	.	.	.	.	.	.	.	.	.	.	.	.	.	.	.	.	.	.	.	.	.	.	.	.	.
X	146318498	146318498	C	T	.	0	0	0	0	0	0	0	0	0	.	.	.	.	.	.	.	.	.	.	.	.	.	.	.	.	.	.	.	.	.	.	.	.	.	.	.	.	.	.	.	.	.	.	.
X	146342085	146342085	-	ATC	.	0.0098	0.0025	0.0037	0.0052	7.77e-05	0.0104	0.0163	0.0091	0.004	.	.	.	.	.	.	.	.	.	.	.	.	.	.	.	.	.	.	.	.	.	.	.	.	.	.	.	.	.	.	.	.	.	.	.
X	146360769	146360769	C	A	0.00397	0.0045	0.0083	0.003	0.0041	0.0027	0.0009	0.0039	0.0054	0.0111	.	.	.	.	.	.	.	.	.	.	.	.	.	.	.	.	.	.	.	.	.	.	.	.	.	.	.	.	.	.	.	.	.	.	.
X	146360779	146360779	G	A	.	0.0002	0.0004	0	0	0	0	0.0001	0.0003	0.0015	.	.	.	.	.	.	.	.	.	.	.	.	.	.	.	.	.	.	.	.	.	.	.	.	.	.	.	.	.	.	.	.	.	.	.
X	146360813	146360813	A	G	0.00556	0.0025	0.0072	0.0022	0.0007	0.001	0.0005	0.003	0.0019	0.0017	.	.	.	.	.	.	.	.	.	.	.	.	.	.	.	.	.	.	.	.	.	.	.	.	.	.	.	.	.	.	.	.	.	.	.
[truncated: 7 more columns]

## Sheet: S2
Table S2. miRNA variant localization and structural impact (miRVaS)
chromosome	begin	end	type	ref	alt	mir_location	mir_name	Centroid_highest_impact	MEA_highest_impact	MFE_highest_impact	Centroid_impact	MEA_impact	MFE_impact	ref_mfefreq	var_mfefreq	Cen_conservation	MEA_conservation	MFE_conservation	ref_Cen_deltaG	var_Cen_deltaG	ref_MEA_deltaG	var_MEA_deltaG	ref_MFE_deltaG	var_MFE_deltaG
chr8	65291760	65291761	snp	T	G	loop(a+9)	hsa-mir-124-2	nochange	nochange	nochange	nochange	nochange	nochange	1.84e-06	2.49e-06	changed 18	changed 18	changed 18	-96.5	-96.5	-104.7	-104.7	-104.9	-104.9
chr14	102026658	102026659	snp	G	A	arm3p(m+4)	hsa-mir-1247	mature	arm	nochange	flank5p(a-94:92,88)&arm5p(m-29,27:25,12:9,7:6)&arm5p(m+2:3e)&arm3p(m-e1e)&mature3p(a+e1)&arm3p(m+4:5,9:10,12:13,16)&flank3p(a+19:24,26,32:33,35,41:42,57:58,64:66,71,75:79)	arm5p(m-13,9,7)&arm3p(m+5,9)&flank3p(a+25,32:33,35,42,44:45,54:55,57,64:66,72,80)	nochange	2.5e-05	8.26e-06	changed 44	changed 44	changed 44	-157.3	-124.6	-167.1	-153.8	-168.7	-165.8
chr2	25551563	25551564	snp	G	A	mature5p(a+13)	hsa-mir-1301	seed	seed	seed	mature5p(a+12:13)&mature3p(a+5:6)seed	mature5p(a+13)&mature3p(a+5)seed	mature5p(a+13)&mature3p(a+5)seed	1.42e-06	3.21e-06	changed 10	changed 10	changed 10	-123.2	-129.1	-125.6	-130.3	-127.9	-132.6
chr16	56892463	56892464	snp	G	A	arm5p(m+3)	hsa-mir-138-2	seed	arm	nochange	flank5p(a-20)&mature5p(a+2,19)seed&mature3p(a+3,21)seed&flank3p(a+32:38,47:48,50:54,90)	flank5p(a-21:20)&arm5p(m+3)&arm3p(m-6)&flank3p(a+e1:2,4,7:8,15,17,20,24,27:28,32:38,43:44,50:52,55:56,62:63,66,69:74,77:78,80:83)	nochange	0.000144754	0.000134994	changed 16	changed 5	changed 16	-83	-67.17	-106.6	-84	-113.5	-113.1
chr19	13985553	13985554	snp	G	A	mature5p(a+16)	hsa-mir-181c	seed	seed	seed	flank5p(a-4:2)&arm5p(m-10:6)&mature5p(a+16,21:22e)&arm5p(m+e1:2)&arm3p(m-1e)&mature3p(a+e1:3,7)seed&arm3p(m+5:9)&flank3p(a+10:12)	mature5p(a+16)&mature3p(a+7)seed	mature5p(a+16)&mature3p(a+7)seed	7.69e-05	5.52e-05	changed 9	changed 9	changed 17	-57.84	-37.39	-87.7	-82.5	-106.1	-100.9
chr7	129410238	129410239	snp	C	T	arm3p(m+7)	hsa-mir-182	arm	arm	arm	flank5p(a-47,39,25:23,21)&arm5p(m-18,9)&arm3p(m+7)&flank3p(a+15:17,19:23,25:27,29:32,38:39,41:42,44:46,48:55,79:81,92,100e)	flank5p(a-97,91:90,59:58,49,27)&arm5p(m-9)&arm3p(m+7,16:19,21,23e)&flank3p(a+e1:3,5:7,15:23,25:32,38:46,48:55,62:69,72:75,83)	arm5p(m-9)&arm3p(m+7)	4.39e-05	3.5e-05	changed 11	changed 15	changed 12	-74.4	-97.9	-125.7	-110.2	-139.4	-136.1
chrX	113886096	113886097	snp	T	C	arm3p(m+12)	hsa-mir-1912	arm	flank	nochange	flank5p(a-99,33,14)&arm3p(m+13e)&flank3p(a+19,23:24,27:28,37,49:51,57:59,74,81:82,87:88,96)	flank5p(a-97,83)&flank3p(a+47,61)	nochange	3.9e-05	2.15e-05	changed 1	changed 1	changed 1	-49	-48.8	-57.6	-58.9	-60.6	-60.6
chr9	131007000	131007001	snp	C	T	arm3p(m+23)	hsa-mir-199b	mature	mature	nochange	flank5p(a-98:96,94:90)&arm5p(m-5:1e)&mature3p(a+21:22e)&arm3p(m+e1:3,5:10,22:24e)&flank3p(a+e1,3:4,8,29:36,38,94:95,97:99)	flank5p(a-98:96,94,82)&arm5p(m-5:3,1e)&mature3p(a+21)&arm3p(m+e1:3,5:9,11,18,21:24e)&flank3p(a+e1,3:4,8,11:15,18:19,21:23,33:38,94:96)	nochange	6.07e-07	3.3e-06	changed 29	changed 31	changed 37	-101.4	-118.3	-112	-128.5	-136.7	-137.4
chr1	1102489	1102490	snp	C	T	arm5p(m-14)	hsa-mir-200b	arm	arm	arm	flank5p(a-40)&arm5p(m-15)	arm5p(m-15:14)	arm5p(m-15:14)	0.000741284	0.000370817	changed 31	changed 31	changed 30	-114.2	-111.5	-118.1	-118.1	-122.1	-122.1
chr10	135061038	135061039	snp	G	A	arm3p(m+3)	hsa-mir-202	nochange	nochange	nochange	nochange	nochange	nochange	7.65e-05	7.04e-05	changed 6	changed 2	changed 19	-83.57	-83.97	-112.8	-113.2	-127.9	-128.3
chr9	73424891	73424892	snp	C	T	arm3p(m+17)	hsa-mir-204	arm	arm	nochange	arm5p(m-13)&arm3p(m+11,18e)&flank3p(a+e1:9,17:18,32:33,41,81,88:97)	flank5p(a-36,34,29:28,20:19,15,11)&arm5p(m-25:16)&arm3p(m+16:17)&flank3p(a+2:10,16:18,31,34,47,66,87,97)	nochange	1.85e-05	2.53e-05	conserved	changed 11	changed 18	-65.32	-68.87	-81.8	-72.9	-95.8	-95.9
chr11	568119	568120	snp	T	C	mature3p(a+14)	hsa-mir-210	mature	nochange	nochange	mature5p(a+6:8)&mature3p(a+13:15)	nochange	nochange	0.000238003	0.000111042	changed 19	changed 19	changed 19	-159.3	-154.7	-179.1	-178.4	-181.1	-180.4
chr1	172107966	172107967	snp	G	A	mature3p(a+11)	hsa-mir-214	mature	mature	mature	mature5p(a+10)&mature3p(a+11)	mature5p(a+10)&mature3p(a+11)	mature5p(a+10)&mature3p(a+11)	0.000964977	0.00101274	changed 17	changed 17	changed 17	-104.4	-106.8	-113.6	-116	-115.6	-118
chr1	172107967	172107968	snp	T	C	mature3p(a+10)	hsa-mir-214	mature	mature	mature	mature5p(a+11)&mature3p(a+10)	mature5p(a+11)&mature3p(a+10)	mature5p(a+11)&mature3p(a+10)	0.000964977	0.000947881	changed 17	changed 17	changed 17	-104.4	-106.3	-113.6	-115.5	-115.6	-117.5
chr1	172107968	172107969	snp	G	A	mature3p(a+9)	hsa-mir-214	mature	mature	mature	mature5p(a+12)&mature3p(a+9)	mature5p(a+12)&mature3p(a+9)	mature5p(a+12)&mature3p(a+9)	0.000964977	0.000965885	changed 17	changed 17	changed 17	-104.4	-106.5	-113.6	-115.7	-115.6	-117.7
chr1	172107970	172107971	snp	C	T	mature3p(a+7)seed	hsa-mir-214	nochange	nochange	nochange	nochange	nochange	nochange	0.000964977	0.000969935	changed 17	changed 17	changed 17	-104.4	-104.7	-113.6	-113.9	-115.6	-115.9
chr9	131154990	131154991	snp	A	T	arm5p(m-16)	hsa-mir-219a-2	arm	arm	arm	arm5p(m-17:15)&arm3p(m+12:14e)	flank5p(a-42,38)&arm5p(m-17:15)&arm3p(m+12:14e)	arm5p(m-17:15)&arm3p(m+12:14e)	1.36e-06	5.85e-07	conserved	conserved	conserved	-136.5	-135.1	-145.6	-144.1	-147.2	-145.8
chr9	131154990	131154991	snp	A	T	flank3p(a+4)	hsa-mir-219b	arm	arm	arm	flank5p(a-93:89,85:81,55,53,50,48:47,45,40:35,33:27,19:9,6:3)&arm5p(m-e13:12)&arm3p(m+9:10e)&flank3p(a+e1:6,17:18,22:30,39:42,50:53,62:66,68:72,85:88,94:98)	flank5p(a-e100:96,93,89,85,81,76,73,71:66,64:63,61,59:55,53,50,44,42:27,24:8,6:1e)&arm5p(m-e13:12)&arm3p(m+9:10e)&flank3p(a+e1:6,14:18,22:30,33:36,57,62:72,74,77,79:81,84:88,90:91,94:97)	flank5p(a-e100:99,95,93:86,84:81,73:71,69:68,66:65,59,54:52,50,47,42:28,24:19,15:1e)&arm5p(m-e13:12)&arm3p(m+9:10e)&flank3p(a+e1:6,13:16,19:33,39:42,54,57:60,62:73,76,78:82,86:87,89,93,96:97,99:100e)	2.39e-05	6.8e-05	changed 4	changed 4	changed 4	-53.94	-74	-89.6	-102.7	-117.9	-120.5
chrX	45605593	45605594	snp	T	C	arm3p(m+14)	hsa-mir-221	nochange	nochange	nochange	nochange	nochange	nochange	1.83e-05	1.73e-05	conserved	conserved	conserved	-85	-85	-85.2	-85.2	-88.7	-88.7
chrX	45606471	45606472	snp	G	A	loop(a+6)	hsa-mir-222	nochange	nochange	nochange	nochange	nochange	nochange	0.000106467	9.45e-05	changed 1	changed 1	changed 1	-68.9	-68.9	-72.6	-72.6	-82.3	-82.3
chr5	92956462	92956482	del	CGCTCAGCCCGCGCTCAGCC		arm5p(m-5:1e)&mature5p(a+e1:15)	hsa-mir-2277	mature	mature	seed	flank5p(a-93:91,83:82,80,78:70,63,58,56:55,51:50,48,41,34:32,28:23,20:19,14:2)&arm5p(m-e17:16,13:11,8:1e)&mature5p(a+e1:24e)&loop(a+e1:8)&mature3p(a+e1,8,10,12,14:16)&arm3p(m+e1:4,6:12)	flank5p(a-98:96,91,83:82,80:70,63,41,34:32,28:23,20:19,14:2)&arm5p(m-e17:16,13:11,8:1e)&mature5p(a+e1:24e)&loop(a+e1:8)&mature3p(a+10,12,14:16)&arm3p(m+3:4,6:12)&flank3p(a+13:15,87:91,93)	flank5p(a-91,83:82,80:70,34:32,28:23,20:16,14:2)&arm5p(m-e17:16,13:11,8:1e)&mature5p(a+e1:24e)&loop(a+2,4:8,10:12)&arm3p(m-e3)&mature3p(a+3,10,12,14:16)seed&arm3p(m+3:12)&flank3p(a+4:8)	7.75e-05	9.51e-06	conserved	conserved	conserved	-120.6	-84.2	-122.6	-102.3	-128.8	-108.5
chr14	101490186	101490187	snp	G	A	mature3p(a+19)	hsa-mir-299	nochange	nochange	nochange	nochange	nochange	nochange	0.00114624	0.00114495	changed 2	changed 2	changed 2	-94.8	-95.5	-92.3	-93	-100.8	-101.5
chr1	172107966	172107967	snp	G	A	mature5p(a+8)	hsa-mir-3120	nochange	nochange	nochange	nochange	nochange	nochange	0.000716385	0.00123206	conserved	conserved	conserved	-109.6	-112.6	-113.6	-116.6	-114.9	-117.9
chr1	172107967	172107968	snp	T	C	mature5p(a+9)	hsa-mir-3120	nochange	nochange	nochange	nochange	nochange	nochange	0.000716385	0.00124669	conserved	conserved	conserved	-109.6	-115.1	-113.6	-119.1	-114.9	-120.4
chr1	172107968	172107969	snp	G	A	mature5p(a+10)	hsa-mir-3120	nochange	nochange	nochange	nochange	nochange	nochange	0.000716385	0.00107476	conserved	conserved	conserved	-109.6	-110.6	-113.6	-114.6	-114.9	-115.9
chr1	172107970	172107971	snp	C	T	mature5p(a+12)	hsa-mir-3120	mature	mature	mature	mature5p(a+12)&mature3p(a+8)	mature5p(a+12)&mature3p(a+8)	mature5p(a+12)&mature3p(a+8)	0.000716385	0.000737102	conserved	conserved	conserved	-109.6	-113.8	-113.6	-117.8	-114.9	-119.1
chr19	813643	813644	snp	C	T	mature3p(a+18)	hsa-mir-3187	nochange	nochange	nochange	nochange	nochange	nochange	7.5e-07	6.94e-07	conserved	conserved	conserved	-125.2	-122.7	-138.1	-135.6	-147.6	-145.1
chr8	22102547	22102548	snp	G	T	arm5p(l-31)	hsa-mir-320a	arm	arm	arm	flank5p(a-52:50,42:40,38:28,24,22:20,18,5,3:1e)&arm5p(l-38:27)&arm3p(m+5)&flank3p(a+9)	flank5p(a-38:33,29:28)&arm5p(l-37:36,32:27)	flank5p(a-50,47:45,42:24,22:20,18,16:14,9:1e)&arm5p(l-e39:27)&arm3p(m+5:13e)&flank3p(a+e1,10:11,14:16,65)	0.000969587	0.000185526	changed 22	changed 22	changed 22	-152.2	-123.6	-152.8	-136.8	-153	-147.2
chr17	7126697	7126698	snp	G	C	arm5p(m-e15)	hsa-mir-324	seed	seed	seed	flank5p(a-72:71,63:62,56:52,49:47,42:35,20:18,16:13,9:1e)&arm5p(m-e15:14,11:6,4)&mature5p(a+7,11,17,23e)seed&loop(a+3:4,6:8)&arm3p(m-3)&mature3p(a+2,6,8,10,12,14,16,18)seed&arm3p(m+2,5,8:11e)&flank3p(a+e1,15:18,23:24,27:31,36:49,52,54:55,58:65,71:74)	flank5p(a-82,79,77:75,73:70,66:65,61:60,58,56,42:35,33:32,26:22,20:18,16,14,8,6:1e)&arm5p(m-e15:14,11:8,6)&mature5p(a+7,11,17)seed&loop(a+3:4,6:8)&arm3p(m-e4:3)&mature3p(a+2,6,8,10,12,14,16,18)seed&arm3p(m+8:11e)&flank3p(a+e1,15:18,23:24,27:31,34:49,52,54:55,58,62:65,71,75,83,88)	flank5p(a-97,94,92,87,84,81,77,75,71:70,65:58,56:50,45:44,42:35,33:32,27,25,19:14,11:6,2:1e)&arm5p(m-14,11:8,6)&mature5p(a+7,11,17)seed&loop(a+3:4,6:8)&arm3p(m-e4:3)&mature3p(a+2,6,8,10,12,14,16,18)seed&arm3p(m+8:11e)&flank3p(a+e1:2,15:18,23:24,27:31,34:49,52,54:55,58,62:65,71,75,77:80,83:88,91,94:100e)	6.9e-05	0.000274428	changed 6	conserved	changed 1	-66.1	-75.6	-91.7	-77.2	-102.7	-108.5
chr7	1062598	1062599	snp	T	C	mature3p(a+15)	hsa-mir-339	mature	seed	nochange	flank5p(a-25:24,17:16,11:6,2:1e)&arm5p(m-e14:11,2:1e)&mature5p(a+e1)&mature3p(a+21)&flank3p(a+3,10:12,21:32,62:63,93:94)	flank5p(a-99:96,88:87,84:83,64:63,58,56,50,42,38,36:34,25,22:9)&mature5p(a+2)seed&mature3p(a+20)&flank3p(a+30:32,37,39,41:47,49:50,60)	nochange	0.000394303	0.000281356	changed 26	changed 26	changed 10	-91.47	-62.3	-123.8	-101.1	-140.7	-140.1
chr15	89155072	89155073	snp	C	T	flank3p(a+5)	hsa-mir-3529	nochange	flank	nochange	nochange	flank5p(a-7)&flank3p(a+8)	nochange	4.48e-05	7.28e-05	conserved	conserved	conserved	-100.7	-101.4	-101.7	-104.2	-105.8	-106.5
chr13	50570568	50570569	snp	T	C	mature3p(a+17)	hsa-mir-3613	nochange	nochange	nochange	nochange	nochange	nochange	5.13e-05	5.11e-05	changed 6	changed 6	conserved	-108.6	-108.3	-108.6	-108.3	-116.5	-116.2
chr1	228285002	228285002	ins		GGGCC	mature5p(a+17:18)	hsa-mir-3620	mature	mature	mature	flank5p(a-77,63)&mature5p(a+19:22e)&loop(a+2e)&arm3p(m-e11:9,4)&mature3p(a+e1)	mature5p(a+19:22e)&loop(a+2e)&arm3p(m-10:9,7,4)&mature3p(a+e1)	mature5p(a+12,15:17)	0.000479441	0.000667744	changed 47	changed 40	changed 27	-112.7	-119.7	-116.6	-118	-116.6	-121.7
chr10	118927239	118927240	del	T		arm5p(m+5e)	hsa-mir-3663	arm	arm	arm	arm5p(m+3:5e)&arm3p(m-e7:5)	arm5p(m+3,5e)&arm3p(m-e7:6)	arm5p(m+3,5e)&arm3p(m-e7:6)	2.45e-05	2.21e-05	changed 8	changed 9	changed 9	-149.5	-148.3	-151.9	-151.3	-151.9	-151.3
chr6	167411361	167411362	snp	G	A	arm5p(l-9)	hsa-mir-3939	mature	arm	nochange	arm5p(l-29:26)&mature3p(a+12:21)&arm3p(m+16:22)&flank3p(a+e1:2,6,65:68)	arm5p(l-36)&flank3p(a+75)	nochange	0.000171132	0.000143166	changed 54	changed 56	changed 58	-102.1	-84.7	-112.3	-109.8	-115.4	-113.5
chr6	167411387	167411388	snp	C	G	arm5p(l-35)	hsa-mir-3939	seed	arm	arm	arm5p(l-35)&mature3p(a+7)seed&flank3p(a+15,74)	arm5p(l-36:35)&flank3p(a+74:75)	arm5p(l-36:35)&flank3p(a+74:75)	0.000171132	0.000154252	changed 54	changed 56	changed 58	-102.1	-103.1	-112.3	-109.6	-115.4	-112.7
chr19	6416488	6416489	snp	G	A	mature5p(a+12)	hsa-mir-3940	seed	seed	seed	arm5p(m-15)&mature5p(a+6:7,11,16,18)seed&arm5p(m+3e)&loop(a+4:5)&arm3p(m-e5:1e)&mature3p(a+e1,3,8:10,15,19:22e)seed&arm3p(m+e1,18)	mature5p(a+6,11,16,18)seed&arm5p(m+3e)&loop(a+4:5)&arm3p(m-e5:1e)&mature3p(a+e1,3,8:10,15,20:22e)seed&arm3p(m+e1)	mature5p(a+7,11,16,18)seed&arm5p(m+3e)&loop(a+3:5)&arm3p(m-e5:1e)&mature3p(a+e1,8:10,15,19:22e)	5.03e-05	7.5e-05	changed 4	changed 3	changed 3	-102.64	-100.54	-101.1	-100.8	-125.3	-126.3
chr10	135185114	135185115	snp	C	T	arm3p(m-10)	hsa-mir-3944	arm	arm	arm	arm5p(m+3:4e)&arm3p(m-e11:10)	arm5p(m+2:4e)&arm3p(m-e11:9)	arm5p(m+2:4e)&arm3p(m-e11:9)	5.25e-06	4.18e-06	changed 1	changed 3	changed 9	-81.6	-83.9	-88.4	-87.6	-117.2	-116.4
chr14	101532280	101532281	snp	C	T	mature5p(a+20)	hsa-mir-410	nochange	nochange	nochange	nochange	nochange	nochange	9.73e-07	9.66e-07	conserved	conserved	conserved	-111.9	-109.8	-113	-110.9	-114.1	-112
chrX	73438223	73438224	snp	C	T	arm3p(m+3)	hsa-mir-421	nochange	nochange	nochange	nochange	nochange	nochange	0.000499141	0.000499203	changed 2	changed 2	changed 2	-74.5	-74.5	-75.3	-75.3	-76.3	-76.3
chrX	133680659	133680660	del	C		arm3p(m+14)	hsa-mir-424	arm	arm	arm	arm3p(m+14)	arm3p(m+14)	arm3p(m+14)	8.48e-05	0.000138193	changed 15	changed 15	changed 15	-141	-141.2	-142.2	-142.4	-144.4	-144.6
chrX	133680664	133680665	snp	C	A	arm3p(m+9)	hsa-mir-424	arm	arm	arm	arm3p(m+9,14)	arm3p(m+9,14)	arm3p(m+9,14)	8.48e-05	0.000116668	changed 15	changed 15	changed 15	-141	-139.8	-142.2	-141	-144.4	-143.2
chr1	85599525	85599526	snp	T	C	mature3p(a+2)seed	hsa-mir-4423	seed	seed	seed	mature5p(a+19)&mature3p(a+2)seed	mature5p(a+19)&mature3p(a+2)seed	mature5p(a+15:16,18:19)&mature3p(a+2,7)seed	0.000173323	0.00019477	conserved	conserved	conserved	-74.3	-72.7	-78.1	-76.5	-81.7	-80
chr5	54466507	54466508	snp	T	C	flank5p(a-58)	hsa-mir-449a	flank	flank	flank	flank5p(a-91:87,61,58:55)&flank3p(a+42,64)	flank5p(a-91:88,61,59:55)	flank5p(a-88,61,59:58)	2.66e-06	2.42e-06	conserved	conserved	conserved	-76	-80.2	-80.5	-84	-81.4	-84.5
chr5	54466507	54466508	snp	T	C	mature3p(a+9)	hsa-mir-449b	nochange	nochange	nochange	nochange	nochange	nochange	3.79e-06	3.18e-06	changed 15	changed 19	changed 19	-73.6	-73.6	-81.6	-81.6	-90.3	-90.3
chr22	19951350	19951351	snp	T	G	mature3p(a+15)	hsa-mir-4761	seed	seed	seed	mature5p(a+5)seed&mature3p(a+15)	mature5p(a+5)seed&mature3p(a+15)	mature5p(a+5)seed&mature3p(a+15)	0.000826219	0.000818381	conserved	conserved	conserved	-119.5	-118.2	-121	-119.7	-121	-119.7
chr2	240882445	240882446	snp	A	T	mature3p(a+16)	hsa-mir-4786	seed	seed	seed	mature5p(a+5)seed&mature3p(a+16)	mature5p(a+5)seed&mature3p(a+16)	mature5p(a+5)seed&mature3p(a+16)	5.08e-06	4.73e-06	changed 4	changed 4	changed 4	-87.9	-82.5	-105.6	-100.2	-115.4	-110
chr3	48681664	48681665	snp	T	C	loop(a+7)	hsa-mir-4793	mature	mature	mature	flank5p(a-89:88,83,77,66:63)&arm3p(m-e2)&mature3p(a+13)&arm3p(m+e1:4)&flank3p(a+87,93,98:99)	flank5p(a-69)&loop(a+7:8)&arm3p(m-e2)&mature3p(a+13)&arm3p(m+6)&flank3p(a+24,26)	flank5p(a-92:90,87,82,80:77,73,70,67,63,61)&loop(a+4:9,11:13e)&arm3p(m-e2)&mature3p(a+e1:2,14:17,19:22)&arm3p(m+6:7e)&flank3p(a+6:8,16:18,21:34,39:40,45:57,59,61:63,66:69,77:79,81,86,89,92,94:95,98:99)	9.95e-09	1.01e-08	changed 58	changed 59	changed 59	-93.3	-82.2	-109	-102.5	-109.3	-109.4
chr14	101500132	101500133	snp	A	G	loop(a+6)	hsa-mir-495	nochange	nochange	nochange	nochange	nochange	nochange	2.23e-05	2.21e-05	conserved	conserved	conserved	-98.7	-98.7	-103.4	-103.4	-103.5	-103.5
chr20	33578201	33578202	snp	G	A	arm5p(m-9)	hsa-mir-499a	mature	mature	mature	flank5p(a-91,87,79:76,68:64,43:42,38:36,30:29,27,18:13,11:6,4:1e)&arm5p(m-29:28,23:22,20:18,16:14,10,6,1e)&mature5p(a+e1)&mature3p(a+22e)&arm3p(m+4:17,19:27)&flank3p(a+2:9,11:13,15:22,24:26,33,39,41,45:47,50:56,59:64,67:69,72:74,76:78,81,85:88,95:96)	flank5p(a-80,76,72,69:64,60:56,54:49,45:42,36,30:29,27,19,16:15,12,8:7,5,3:1e)&arm5p(m-29:28,23:22,20:18,16:10,6,1e)&mature5p(a+e1)&mature3p(a+22e)&arm3p(m+4:17,19:27)&flank3p(a+2:4,8:10,14:22,24:26,33,39,41,45:47,50:53,61:64,67:69,71,75:78,81,86:88,92,94:96)	flank5p(a-98,80,76,71,69:67,64,62:61,58,55:52,50:47,45:29,27:18,8:7,2:1e)&arm5p(m-29:28,23:22,20:18,16:14,10,6,1e)&mature5p(a+e1)&mature3p(a+22e)&arm3p(m+4,8:17,19:27)&flank3p(a+2,4,8:22,24:26,33,39,41,45:47,50:53,57:60,69,75:77,79:80,85:91,95:96,98:99)	4.06e-05	4.76e-05	changed 6	conserved	conserved	-103.04	-131.6	-145.5	-135.4	-150	-149.4
chr20	33578201	33578202	snp	G	A	flank3p(a+e1)	hsa-mir-499b	arm	arm	arm	flank5p(a-66:65,63:61,6:4,2:1e)&arm5p(m-e9:8,5:4)&arm3p(m+e1:2,5:6e)&flank3p(a+e1:5,7:9,11:12)	flank5p(a-66:64,61,34:31,6:1e)&arm5p(m-e9:8)&arm3p(m+4:6e)&flank3p(a+e1:5,10:12)	flank5p(a-66,64,60:58,6:1e)&arm5p(m-e9:7)&arm3p(m+4:6e)&flank3p(a+e1:5,10:12)	0.00137193	0.000294422	changed 8	changed 6	changed 6	-124.3	-104.5	-126.4	-119	-126.8	-125.6
chrX	146318497	146318498	snp	C	T	mature5p(a+23e)	hsa-mir-508	mature	mature	mature	mature5p(a+23e)&arm5p(m+e1e)&arm3p(m-e3:2)	mature5p(a+23e)&arm5p(m+e1e)&arm3p(m-e3:2)	mature5p(a+23e)&arm5p(m+e1e)&arm3p(m-e3:2)	0.000237673	0.000145562	changed 3	changed 3	changed 3	-73.9	-68.2	-85.6	-79.9	-99.9	-94.2
chrX	146342085	146342085	ins		ATC	mature3p(a+4:5)seed	hsa-mir-509-1	seed	seed	mature	arm5p(m+4e)&loop(a+e1)&mature3p(a+2)seed	arm5p(m+4e)&loop(a+e1)&mature3p(a+2)seed	arm3p(m-1e)&mature3p(a+e1:2)	8.47e-05	4.43e-05	conserved	conserved	conserved	-92.5	-91.2	-96.5	-95.2	-99.2	-99
chrX	146271303	146271304	snp	G	A	arm5p(m-12)	hsa-mir-513c	arm	arm	arm	flank5p(a-10:8)&arm5p(m-e13)&arm3p(m+10:12)&flank3p(a+5:7,27,83)	flank5p(a-10:9,7:5,2:1e)&arm5p(m-e13)&arm3p(m+10:12)&flank3p(a+5:6,8,37,72)	flank5p(a-60:55,5:1e)&arm5p(m-e13)&arm3p(m+10:12)&flank3p(a+e1:2)	5.05e-05	6.23e-05	conserved	conserved	conserved	-83.8	-87.2	-96.6	-93.5	-99.3	-99.4
chrX	146360768	146360769	snp	C	A	arm3p(m+15)	hsa-mir-514a-1	arm	arm	arm	arm3p(m+e1:2,15:16)	arm5p(m-17)&arm3p(m+e1:2,15:16)&flank3p(a+10)	arm5p(m-2)&arm3p(m+2,15:16)	8.17e-06	5.41e-06	changed 20	changed 19	changed 19	-86.8	-84.9	-91.2	-89.1	-94.8	-92.6
chrX	146360778	146360779	snp	G	A	arm3p(m+5)	hsa-mir-514a-1	nochange	nochange	nochange	nochange	nochange	nochange	8.17e-06	9.22e-06	changed 20	changed 19	changed 19	-86.8	-86.8	-91.2	-91.2	-94.8	-94.8
chrX	146360812	146360813	snp	A	G	loop(a+5)	hsa-mir-514a-1	nochange	nochange	nochange	nochange	nochange	nochange	8.17e-06	8.9e-06	changed 20	changed 19	changed 19	-86.8	-86.8	-91.2	-91.2	-94.8	-94.8
chr1	161197016	161197017	snp	G	A	loop(a+5)	hsa-mir-5187	nochange	nochange	nochange	nochange	nochange	nochange	2.46e-05	2.47e-05	changed 6	changed 4	changed 21	-44.97	-44.97	-73.7	-73.7	-96.8	-96.8
chr19	54234314	54234315	snp	C	G	mature3p(a+6)seed	hsa-mir-518a-1	seed	seed	seed	mature5p(a+15)&mature3p(a+6)seed	mature5p(a+15)&mature3p(a+6)seed	mature5p(a+15)&mature3p(a+6)seed	8.96e-05	9.04e-05	conserved	conserved	conserved	-64.24	-71.34	-82.2	-89.3	-93	-100.1
chr19	54242654	54242655	snp	G	A	mature3p(a+17)	hsa-mir-518a-2	seed	seed	seed	mature5p(a+4)seed&mature3p(a+17)	mature5p(a+4)seed&mature3p(a+17)	mature5p(a+4)seed&mature3p(a+17)	7.8e-05	3.56e-05	conserved	conserved	conserved	-71.3	-64.6	-86	-79.3	-95.1	-88.4
chr19	54265600	54265668	del	CAGGCTGTGTCCCTCTACAGGGAAGCGCTTTCTGTTGTCTGAAAGAAAGGAAAGTGCATCCTTTTAGA		arm5p(l-39:1e)&loop(a+e1:5e)&arm3p(m-e6:1e)&mature3p(a+e1:18)seed	hsa-mir-519a-2	seed	seed	seed	flank5p(a-92,56,42,19:16,14:10)&arm5p(l-e42:1e)&loop(a+e1:5e)&arm3p(m-e6:1e)&mature3p(a+e1:18,21)seed&arm3p(m+e1,4,6:12e)&flank3p(a+5:8,15:18,42:43,47:48,84)	flank5p(a-64,57,41,34,32,21:16,13:8)&arm5p(l-e42:1e)&loop(a+e1:5e)&arm3p(m-e6:1e)&mature3p(a+e1:18)seed&arm3p(m+4,6:12e)&flank3p(a+24:25,29:33,41:42,48:49,54:58,60:62,66:67,76)	flank5p(a-e100:98,96,92:91,82:79,77:75,71:59,57:52,50:49,47:44,38:35,31:26,24:21,17:15,13:3)&arm5p(l-e42:41,39:1e)&loop(a+e1:5e)&arm3p(m-e6:1e)&mature3p(a+e1:22e)seed&arm3p(m+e1:12e)&flank3p(a+3:4,7,9,15:16,19,23,26:27,32:38,42,86:88,96:98)	1.96e-05	1.88e-05	conserved	conserved	conserved	-41.3	-8.1	-67.1	-7.3	-81.9	-48.9
chr19	54197677	54197678	snp	T	A	mature5p(a+19)	hsa-mir-526b	seed	seed	seed	mature5p(a+19)&mature3p(a+2)seed	mature5p(a+19)&arm5p(m+3e)&arm3p(m-e6)&mature3p(a+2)seed	mature5p(a+19)&mature3p(a+2)seed	0.00197561	0.00160971	conserved	conserved	conserved	-80.9	-76.4	-80.1	-75.5	-90.8	-86.3
chrX	133675441	133675442	snp	A	T	mature5p(a+11)	hsa-mir-542	mature	mature	mature	mature5p(a+12)&mature3p(a+8:10)	mature5p(a+12)&mature3p(a+8:10)	mature5p(a+11)&mature3p(a+10)	0.000506291	0.00119179	changed 8	changed 9	changed 9	-67.6	-69.2	-70.2	-71.8	-82.4	-83.8
chr3	185485647	185485648	snp	C	T	mature3p(a+9)	hsa-mir-548aq	mature	mature	mature	mature5p(a+12)&mature3p(a+9)	mature5p(a+12)&mature3p(a+9)	mature5p(a+12)&mature3p(a+9)	0.000205072	0.000206484	changed 2	changed 2	changed 2	-47.8	-44.5	-64.2	-60.9	-67.6	-64.3
chr13	93142426	93142427	snp	C	T	mature5p(a+12)	hsa-mir-548as	mature	mature	mature	mature5p(a+12)&mature3p(a+9)	mature5p(a+12)&mature3p(a+9)	mature5p(a+12)&mature3p(a+9)	0.000339516	0.000339659	changed 6	changed 6	changed 8	-64.7	-68.6	-69.2	-73.1	-69.9	-73.8
chr3	32547809	32547810	snp	G	A	mature3p(a+9)	hsa-mir-548ay	nochange	nochange	nochange	nochange	nochange	nochange	0.00589359	0.00327794	conserved	conserved	conserved	-91.2	-85.7	-100.7	-95.2	-105.9	-100.4
chr6	119390285	119390286	snp	C	T	arm5p(m-2)	hsa-mir-548b	nochange	nochange	nochange	nochange	nochange	nochange	4.16e-05	4.16e-05	conserved	conserved	changed 8	-67.8	-68.2	-71	-71.4	-77.8	-78.2
chr10	112748707	112748708	snp	C	T	mature5p(a+11)	hsa-mir-548e	mature	mature	mature	mature5p(a+10:11)&mature3p(a+10:11)	mature5p(a+10:11)&mature3p(a+10:11)	mature5p(a+10:11)&mature3p(a+10:11)	1.57e-05	1.24e-05	conserved	changed 2	changed 4	-51.1	-49.4	-47.9	-46.2	-63.1	-61.4
chr21	20058425	20058426	snp	T	C	mature3p(a+12)	hsa-mir-548x	nochange	nochange	nochange	nochange	nochange	nochange	5.82e-06	5.83e-06	changed 1	changed 1	changed 1	-60.7	-60.7	-63.1	-63.1	-65.4	-65.4
chr7	32772645	32772646	snp	C	A	loop(a+6)	hsa-mir-550a-2	nochange	nochange	nochange	nochange	nochange	nochange	5.87e-05	8.26e-05	conserved	changed 6	changed 8	-57.5	-57.5	-77.9	-77.9	-100.9	-100.9
chr7	32772645	32772646	snp	C	A	arm5p(m+7e)	hsa-mir-550b-2	arm	arm	arm	arm5p(m+e1:2,4:7e)&arm3p(m-e6:5)	arm5p(m+e1:2,4:7e)&arm3p(m-e6:5)	arm5p(m+e1:2,4:7e)&arm3p(m-e6:5)	9.57e-06	1.33e-05	changed 7	changed 8	changed 11	-75.1	-73.8	-78.9	-77.6	-85.8	-84.5
chr14	60113696	60113697	snp	C	T	mature3p(a+5)seed	hsa-mir-5586	seed	seed	seed	mature5p(a+15:16)&mature3p(a+4:5)seed	mature5p(a+15:16)&mature3p(a+4:5)seed	mature5p(a+15:16)&mature3p(a+4:5)seed	0.00099585	0.000477474	changed 7	changed 7	changed 7	-71.6	-66	-78.8	-73.2	-82.1	-76.5
chr3	120768487	120768488	snp	G	A	arm5p(l-34)	hsa-mir-5682	arm	arm	arm	flank5p(a-e100:99,14:10,7,4:2)&arm5p(l-34:30)&arm3p(m+4)&flank3p(a+2:8,99)	flank5p(a-e100:99,14:10,7,4:2)&arm5p(l-34:30)&arm3p(m+4)&flank3p(a+2:8,99)	flank5p(a-e100:99,14:10,7,4,2)&arm5p(l-34:30)&arm3p(m+4)&flank3p(a+2,4:8,99)	1.36e-05	1.49e-05	conserved	conserved	conserved	-121.2	-116	-121.2	-116	-123.3	-118
chr7	73605577	73605578	snp	A	G	arm3p(m-5)	hsa-mir-590	nochange	nochange	nochange	nochange	nochange	nochange	0.000117658	0.00016247	changed 7	changed 7	changed 7	-72.6	-74.4	-75.6	-77.4	-89	-90.8
chr8	9599275	9599276	snp	G	A	arm3p(m+15)	hsa-mir-597	arm	flank	arm	flank5p(a-64:62,19:17)&arm5p(m-14:13,10:9)&arm3p(m+4:5,9:10)&flank3p(a+12:16,18:19,21:22,77:78,80:86)	flank5p(a-97:96,65:64,17)	flank5p(a-97:92,66:60,23:17)&arm3p(m+17e)&flank3p(a+3)	4.71e-05	0.000201681	changed 30	changed 14	changed 11	-65.3	-70.2	-78.2	-77.1	-85	-85
chr8	10892742	10892743	snp	C	T	mature3p(a+10)	hsa-mir-598	mature	mature	seed	mature5p(a+11:20,22:23e)&arm3p(m-e2:1e)&mature3p(a+e1:10)	arm5p(m-17,14:13)&mature5p(a+11,20:21)&loop(a+e1,10:11)&arm3p(m-e2)&mature3p(a+10)&arm3p(m+7)&flank3p(a+55:56)	arm5p(m-20,17,11:10)&mature5p(a+13,18:20)&arm3p(m-e2:1e)&mature3p(a+5:6,11:12,17)seed&arm3p(m+4,7)&flank3p(a+55:57)	6.18e-06	4.33e-06	changed 16	changed 10	changed 12	-97.8	-87.5	-100	-102.3	-106.8	-103.9
chr16	18437881	18437882	snp	G	T	mature3p(a+12)	hsa-mir-6511a-4	mature	seed	seed	flank5p(a-24:19,4:1e)&arm5p(m-e4:2)&mature5p(a+9,11,14)&mature3p(a+9)&arm3p(m+e1)	mature5p(a+9,11)&mature3p(a+7,9)seed&flank3p(a+2:3,8:9)	flank5p(a-13:11,9:1e)&arm5p(m-e4:3)&mature5p(a+4,6:9,11:23e)seed&arm5p(m+e1:2e)&loop(a+2:6)&arm3p(m-e4:2)&mature3p(a+e1:2,5,9,16,20:22e)seed&arm3p(m+e1)&flank3p(a+2:3,7,12)	0.000827263	0.000128297	changed 4	changed 5	changed 39	-102.2	-114.1	-114.9	-120.1	-125.3	-122.4
chr16	18437895	18437896	snp	G	T	arm3p(m-3)	hsa-mir-6511a-4	seed	seed	nochange	flank5p(a-35:19,9:5,2)&arm5p(m-e4:2)&mature5p(a+4,6:10,12:14,16:23e)seed&arm5p(m+e1:2e)&loop(a+2:6)&arm3p(m-e4:2)&mature3p(a+e1:2,5:9,14:22e)&arm3p(m+e1:2e)&flank3p(a+e1,7:12,48:51)	flank5p(a-38:36,33:25,14:13,7:1e)&arm5p(m-e4:3)&mature5p(a+4,6:10,12:14,16:23e)seed&arm5p(m+e1:2e)&loop(a+2:6)&arm3p(m-e4:2)&mature3p(a+e1:2,5:6,8:9,19:22e)seed&arm3p(m+e1)&flank3p(a+7:9,12,48:51)	nochange	0.000827263	0.00259025	changed 4	changed 5	changed 39	-102.2	-119	-114.9	-125	-125.3	-125.3
chrX	49777877	49777878	snp	C	T	mature5p(a+15)	hsa-mir-660	nochange	nochange	nochange	nochange	nochange	nochange	0.00119838	0.00109441	changed 4	changed 4	changed 4	-72	-72.1	-68.6	-68.7	-72.4	-72.5
chr1	43637357	43637358	snp	A	G	mature5p(a+21)	hsa-mir-6733	mature	seed	nochange	flank5p(a-70,66,63:58,48:45,43:39,35,15,12:4)&mature5p(a+e1:7,10:11,13:14,16,18:22e)&arm5p(m+e1,3e)&loop(a+2:5e)&arm3p(m-e6:5,1e)&mature3p(a+e1:20e)&flank3p(a+e1:3,11,19,27:30,32:33,35:43,46:51,56:61,68:78,83:86)	flank5p(a-70,66,63:57)&mature5p(a+3:7,10:11,13:14,16,18:22e)seed&arm5p(m+e1:3e)&loop(a+e1:5e)&arm3p(m-e6:5,1e)&mature3p(a+e1:19)&flank3p(a+e1:3,10,20,27:29,32:33,35:44,46:49,52,56:59,62,68:70,74:77,84:86)	nochange	1.17e-05	3.87e-05	changed 47	changed 47	changed 3	-61.57	-50.2	-72.1	-57.9	-81.6	-84
chr7	99954294	99954295	snp	C	T	mature5p(a+17)	hsa-mir-6840	nochange	nochange	nochange	nochange	nochange	nochange	8.66e-05	8.37e-05	changed 4	changed 4	changed 4	-76.5	-73.8	-102.4	-99.7	-112.3	-109.6
chr15	89155072	89155073	snp	C	T	arm5p(m-14)	hsa-mir-7-2	arm	arm	arm	arm5p(m-17,14)&arm3p(m+12:13)	flank5p(a-88)&arm5p(m-14)&arm3p(m+12)&flank3p(a+56)	arm5p(m-14)&arm3p(m+12)	8.58e-05	5.3e-05	conserved	conserved	conserved	-107.1	-107.7	-104.2	-102.5	-118.8	-120.1
chr14	101514292	101514293	snp	C	T	mature3p(a+8)	hsa-mir-889	seed	seed	seed	flank5p(a-41,16)&mature5p(a+15:18)&mature3p(a+3,5:7)seed	mature5p(a+15:17)&mature3p(a+5:7)seed	mature5p(a+17)&mature3p(a+3,6:7)seed	4.85e-07	2.56e-07	changed 3	changed 3	changed 3	-62.5	-58.4	-71.1	-69.4	-77.6	-75.7
chr20	62550805	62550806	snp	G	C	arm5p(l-31)	hsa-mir-941-1	mature	mature	arm	flank5p(a-26,20,15:14,7:6,3:1e)&arm5p(l-33)&arm3p(m-2:1e)&mature3p(a+e1)&flank3p(a+69:71)	flank5p(a-90:89,84:81,78,74:73,59:58,54,51:48,46,28,26,20,17,8,3:1e)&arm5p(l-33,29,10,8:3)&arm3p(m-5:4,2:1e)&mature3p(a+e1)&flank3p(a+69:73,82,85:87)	flank5p(a-e100:99,97:96,93,86:78,76:73,71:65,63:45,36,34,32:31,28,26:25)&arm5p(l-33,31,25:24,21,15:1e)&loop(a+e1)&arm3p(m-e7)&flank3p(a+75:76,80,82:83,88:89,95)	9.03e-05	6.66e-05	changed 56	changed 60	changed 50	-91.1	-84.1	-107.4	-104.1	-127.5	-128.9
chr20	62550889	62550890	snp	C	T	flank3p(a+17)	hsa-mir-941-1	nochange	arm	flank	nochange	arm5p(l-4:3)&arm3p(m-5:4)&flank3p(a+19,24,72:73)	flank3p(a+19,24)	9.03e-05	6.95e-05	changed 56	changed 60	changed 50	-91.1	-88.9	-107.4	-103.5	-127.5	-125.4
chr20	62550964	62550965	snp	G	A	flank3p(a+92)	hsa-mir-941-1	arm	arm	arm	flank5p(a-e100:97,48:46)&arm5p(l-10:8)&flank3p(a+74:77)	flank5p(a-e100:96,91:90,83:81,51:49)&arm5p(l-4:3)&arm3p(m-5:4)&flank3p(a+74:77,85,88:89,98:100e)	flank5p(a-e100:96,86:81,77,74:73,71:70,64,61:58,56:45,36,34,32:31,25,20:19,17,8,3,1e)&arm5p(l-31,29,25:24,21,15:1e)&loop(a+e1,3)&arm3p(m-e7,5:4)&flank3p(a+72,74,76:77,80,82:83,85:93,100e)	9.03e-05	4.33e-05	changed 56	changed 60	changed 50	-91.1	-94.1	-107.4	-114.9	-127.5	-126.5
chr20	62550805	62550806	snp	G	C	flank5p(a-52)	hsa-mir-941-2	arm	arm	seed	flank5p(a-53:52)&arm5p(l-24:23)	flank5p(a-78,76,71:70,56:55,52)&arm5p(l-24)	flank5p(a-e100,96,92,89:88,84,82:76,73,71:70,68:55,22,17,15:14,12:10,8:2)&arm5p(l-e35:34,32:20,18:14)&mature3p(a+7:9,11:12,14:23e)seed&arm3p(m+2:3e)&flank3p(a+2:9,13:17,19,24,54,56:57,61:65,69:72,74:77,80,82:83,85:87,92:95,99:100e)	2.39e-05	4.87e-05	changed 42	changed 24	changed 37	-64.4	-70.6	-119.7	-121.9	-135.2	-139
chr20	62550889	62550890	snp	C	T	arm5p(l-3)	hsa-mir-941-2	seed	seed	seed	flank5p(a-e100:98,96:91,89:88,37,35,5:4)&arm5p(l-22:21,19:11,7:3)&arm3p(m-5:4,2:1e)&mature3p(a+e1,3:9,11:12)seed&flank3p(a+4,6,36:37,55:56,58:60,62:65)	flank5p(a-80,53)&arm5p(l-23:11,3,1e)&loop(a+e1)&arm3p(m-5:4)&mature3p(a+e1,3:9,11:12)seed&flank3p(a+54,56:57,61,69:77,80,82,90:91,94:98)	flank5p(a-e100,96,92,89:88,84,82:76,73,71:70,68:55,52)&arm5p(l-20:19,14:11,1e)&loop(a+e1)&arm3p(m-5:4)&mature3p(a+e1,3:6)seed&flank3p(a+60:65,68:72,74:77,80,82:83,85:87,92:95,99:100e)	2.39e-05	0.000107616	changed 42	changed 24	changed 37	-64.4	-110.05	-119.7	-122.1	-135.2	-135.3
chr20	62550964	62550965	snp	G	A	flank3p(a+36)	hsa-mir-941-2	seed	mature	seed	flank5p(a-51:44,42:41,39:38,34:32,8:6,3:2)&arm5p(l-e35:34,32:23,21:20,18:17,13:11)&mature3p(a+3:5,8:9,11:12,14:23e)seed&arm3p(m+2:3e)&flank3p(a+2:3,7:9,33:35,38:39,41:42,44:53)	flank5p(a-81:80,53:52)&arm5p(l-24:23)&mature3p(a+14:15)&flank3p(a+6,36,52:53,72:73,82:83)	flank5p(a-e100,96,92,89:84,82:75,71:70,68:58,56:29,26:25,23:20,17,15:14,12:10,5:4,1e)&arm5p(l-32:20,18:14)&mature3p(a+7:9,11:12,14:23e)seed&arm3p(m+2:3e)&flank3p(a+e1,6,10:12,14,18:21,24,26:27,29:31,36:37,40,46,48,52,54,56:57,61:62,92,94:95,98:100e)	2.39e-05	0.000120147	changed 42	changed 24	changed 37	-64.4	-41.1	-119.7	-113.5	-135.2	-131.5
chr20	62550973	62550974	snp	C	G	flank3p(a+45)	hsa-mir-941-2	seed	mature	mature	flank5p(a-51)&arm5p(l-25,13:11)&mature3p(a+3:5,22:23e)seed&flank3p(a+44:45)	mature3p(a+22)&arm3p(m+e1)	mature3p(a+22)&arm3p(m+e1)	2.39e-05	1.65e-05	changed 42	changed 24	changed 37	-64.4	-61.1	-119.7	-116.2	-135.2	-131.7
chr20	62550889	62550890	snp	C	T	flank5p(a-24)	hsa-mir-941-3	nochange	flank	flank	nochange	flank5p(a-22,17)	flank5p(a-22,17)	0.000661844	0.000516464	changed 36	changed 36	changed 36	-140	-137.8	-140	-137.9	-140	-137.9
chr20	62550964	62550965	snp	G	A	mature3p(a+6)seed	hsa-mir-941-3	seed	seed	seed	flank5p(a-90:88,64:61)&arm5p(l-15:11,7:3)&arm3p(m-5:4,2:1e)&mature3p(a+e1,3:10,12)seed&flank3p(a+54:56)	flank5p(a-64:61)&arm5p(l-15:11,7:5)&arm3p(m-2:1e)&mature3p(a+e1,4:10,12)seed&flank3p(a+56)	flank5p(a-78,73,71:70,68:66,64:61)&arm5p(l-16:11,7:3,1e)&arm3p(m-e7)&mature3p(a+6:11)seed&flank3p(a+54)	0.000661844	8.75e-05	changed 36	changed 36	changed 36	-140	-124.5	-140	-123.2	-140	-135.9
chr20	62550973	62550974	snp	C	G	mature3p(a+15)	hsa-mir-941-3	seed	mature	mature	arm5p(l-15:14)&mature3p(a+6:10,12,14:15)seed&flank3p(a+52:57)	mature3p(a+10,15)&flank3p(a+52,54)	mature3p(a+15)&flank3p(a+52)	0.000661844	0.000267326	changed 36	changed 36	changed 36	-140	-124.3	-140	-130.9	-140	-135.9
chr20	62551112	62551113	snp	C	G	arm5p(l-31)	hsa-mir-941-4	arm	flank	flank	flank5p(a-91:89,72,70)&arm5p(l-13:11)	flank5p(a-72,70)	flank5p(a-72,70)	0.00107797	0.00068612	changed 43	changed 44	changed 37	-110.2	-102.4	-130.4	-126.9	-135.4	-131.9
chr20	62551168	62551169	snp	C	G	mature3p(a+15)	hsa-mir-941-4	flank	flank	flank	flank3p(a+52,54)	flank3p(a+52,54)	flank3p(a+52,54)	0.00107797	0.000785079	changed 43	changed 44	changed 37	-110.2	-106.7	-130.4	-126.9	-135.4	-131.9
chr7	129414567	129414568	snp	G	A	arm3p(m-e10)	hsa-mir-96	arm	arm	arm	arm5p(m+2:3)&loop(a+e1)&arm3p(m-e10)	arm5p(m+2:3)&loop(a+e1)&arm3p(m-e10)	arm5p(m+3)&loop(a+e1)&arm3p(m-e10,6)	0.000583944	0.000260773	changed 2	changed 2	changed 2	-98.7	-97	-103.9	-102.2	-106.1	-105.1
chr7	129414573	129414574	snp	A	G	loop(a+e1)	hsa-mir-96	arm	arm	arm	arm5p(m+2:3)&loop(a+e1)&arm3p(m-e10)	arm5p(m+3)&loop(a+e1)&arm3p(m-e10,6)	arm5p(m+3)&loop(a+e1)&arm3p(m-e10,6)	0.000583944	0.000424063	changed 2	changed 2	changed 2	-98.7	-99	-103.9	-104.9	-106.1	-107.1

## Sheet: S3
Table S3. Lists of gene targets for the reference miRNAs by TargetScan
MIR-509-1	MIR-518A-1	MIR-941-3	MIR-4423	MIR-5586	MIR-214
A1CF	ABCB11	AADACL4	A1CF	AADAT	A1CF
AADAC	ABCB8	AAED1	AADACL3	AAED1	A4GNT
AAK1	ABCB9	AAK1	AAK1	AAK1	AADACL3
ABCA10	ABCF2	AARS2	AAMDC	AAR2	AAED1
ABCA5	ABCF3	AASDH	AAR2	ABAT	AAGAB
ABCB10	ABCG2	ABCA9	AARD	ABCA13	AAK1
ABCB11	ABHD14B	ABCB5	AARS2	ABCA5	AAR2
ABCB5	ABHD17B	ABCG2	AASDH	ABCA6	AARD
ABCB8	ABHD2	ABCG8	AATF	ABCB10	AARS
ABCB9	ABL2	ABHD14B	ABAT	ABCB11	AARS2
ABCC5	ABLIM2	ABHD16B	ABCA1	ABCB7	AASDH
ABCG4	ABR	ABL2	ABCA5	ABCB8	AASDHPPT
ABCG8	AC000003.2	ABLIM2	ABCA7	ABCC11	AATF
ABHD14B	AC007390.5	ABR	ABCA9	ABCC5	AATK
ABHD15	AC010327.2	AC002472.13	ABCB11	ABCC6	ABAT
ABI2	AC010536.1	AC004899.1	ABCB5	ABCC9	ABCA1
ABL2	AC011484.1	AC005609.1	ABCB9	ABCD2	ABCA10
ABLIM1	AC023469.1	AC006486.1	ABCC4	ABCD4	ABCA2
AC002451.1	AC024940.1	AC007952.5	ABCC5	ABCF1	ABCA3
AC002472.13	AC090616.2	AC007952.6	ABCC9	ABCF2	ABCA6
AC004899.1	AC093802.1	AC008132.1	ABCD2	ABCF3	ABCA9
AC005003.1	AC140481.2	AC010327.2	ABCD3	ABCG1	ABCB1
AC007952.5	ACACA	AC010441.1	ABCE1	ABCG2	ABCB10
AC007952.6	ACAN	AC011897.1	ABCF3	ABHD1	ABCB5
AC008964.1	ACAP3	AC016559.1	ABCG1	ABHD15	ABCB8
AC016559.1	ACBD4	AC021218.2	ABCG2	ABHD17A	ABCB9
AC018755.1	ACKR2	AC022532.1	ABCG8	ABHD17B	ABCC12
AC022431.2	ACOT7	AC026310.1	ABHD1	ABHD2	ABCC2
AC026310.1	ACP6	AC092850.1	ABHD13	ABHD4	ABCC3
AC079354.1	ACSL3	AC093802.1	ABHD14A-ACY1	ABHD5	ABCC4
AC090186.1	ACTBL2	AC104667.3	ABHD15	ABHD6	ABCC5
AC092850.1	ACTN4	AC104841.2	ABHD16B	ABI1	ABCC6
AC093802.1	ACTR1A	AC105020.1	ABHD17B	ABI2	ABCD2
AC105020.1	ACTR2	AC106017.1	ABHD4	ABL1	ABCD4
AC110619.2	ACTR8	AC110781.3	ABHD5	ABL2	ABCF1
AC115618.1	ACTRT3	AC135178.1	ABI2	AC002451.1	ABCF2
AC138655.1	ACVR1B	AC137932.1	ABI3BP	AC003102.1	ABCF3
AC139100.2	ACVR2A	AC140061.12	ABL2	AC005003.1	ABCG1
AC140061.12	ACVR2B	AC145676.2	ABLIM1	AC005477.1	ABCG4
ACADSB	ACYP1	AC174470.1	ABLIM2	AC005606.1	ABCG8
ACKR2	ADAL	ACADSB	ABLIM3	AC006486.1	ABHD10
ACO1	ADAM19	ACBD4	ABRA	AC007040.11	ABHD14B
ACOT11	ADAM9	ACOT11	ABT1	AC007375.1	ABHD16B
ACOT13	ADAMTS1	ACOT2	ABTB1	AC008060.7	ABHD17A
ACOT2	ADAMTS17	ACOT7	ABTB2	AC010327.2	ABHD2
ACOT4	ADAT2	ACOT9	AC002472.13	AC011897.1	ABHD4
ACOT9	ADCK3	ACOX1	AC004381.6	AC012215.1	ABHD5
ACOX1	ADCY2	ACOXL	AC004899.1	AC012360.2	ABI2
ACPL2	ADCYAP1R1	ACSM2A	AC005003.1	AC013269.5	ABI3
ACPP	ADH5	ACSM2B	AC005606.1	AC015987.2	ABL1
ACSBG1	ADI1	ACSS1	AC006372.1	AC021218.2	ABL2
ACSL1	ADIPOQ	ACTN1	AC006967.1	AC022498.1	ABLIM1
ACSL4	AF131215.5	ACTN4	AC007040.11	AC026202.1	ABLIM3
ACSL6	AFF3	ACTR10	AC007375.1	AC027307.3	ABR
ACSS3	AGAP1	ACTRT3	AC007431.1	AC068987.1	ABRACL
ACTBL2	AGAP3	ACVR2B	AC007952.5	AC074091.13	ABTB2
ACTN1	AGMAT	ADAMTS17	AC007952.6	AC079210.1	AC002451.1
ACTN4	AGO1	ADAMTS4	AC008267.1	AC079602.1	AC002472.13
ACTR1A	AGPAT3	ADAMTSL1	AC010536.1	AC090616.2	AC003102.1
ACTR2	AGPAT6	ADAP1	AC011294.3	AC093157.1	AC005003.1
ACTR8	AGTPBP1	ADARB1	AC011897.1	AC093802.1	AC005477.1
ACTRT3	AHCYL2	ADARB2	AC012123.1	AC105020.1	AC005481.5
ACVR1C	AHRR	ADAT1	AC012215.1	AC106876.2	AC005609.1
ACVR2A	AIG1	ADCK4	AC016559.1	AC107021.1	AC006372.1
ACYP2	AJAP1	ADCY1	AC023632.1	AC110781.3	AC006486.1
ADAL	AK1	ADCY2	AC069547.1	AC112693.2	AC007040.11
ADAM10	AKAP11	ADCYAP1R1	AC079612.1	AC127496.1	AC007375.1
ADAM19	AKAP2	ADH5	AC104667.3	AC132872.2	AC007390.5
ADAM22	AKAP5	ADIG	AC104841.2	AC135178.1	AC007461.1
ADAM28	AKR7L	ADM5	AC106017.1	AC135983.2	AC007952.5
ADAM33	AKT1	ADNP2	AC112693.2	AC137056.1	AC008060.7
ADAMTS12	AKT1S1	ADRA1B	AC112721.1	AC139100.2	AC008394.1
ADAMTS13	AL359091.2	ADSL	AC114783.1	AC140061.12	AC008964.1
ADAMTS14	AL450307.1	AES	AC119673.1	ACACA	AC009365.3
ADAMTS2	AL590822.1	AFAP1	AC124890.1	ACAD8	AC010327.2
ADAMTS4	AL591479.1	AFF2	AC127496.1	ACADSB	AC010336.1
ADAMTS5	AL592284.1	AFF3	AC132186.1	ACAN	AC010441.1
ADAMTSL4	AL627309.1	AFMID	AC135178.1	ACBD7	AC010536.1
ADAP1	ALDH1A3	AGAP9	AC140061.12	ACD	AC011294.3
ADAP2	ALDH6A1	AGFG2	AC140481.2	ACE	AC011484.1
ADARB1	ALG1	AGO3	AC144568.2	ACER2	AC011897.1
ADARB2	ALG12	AGPAT3	ACAA1	ACER3	AC012360.2
ADAT1	ALOX12	AGPAT4	ACACA	ACKR2	AC013269.5
ADCK3	ALX4	AGPAT6	ACADL	ACKR4	AC015987.2
ADCY3	AMER3	AGRN	ACADSB	ACO1	AC018755.1
ADCY6	ANAPC1	AGTPBP1	ACAP2	ACOT11	AC021218.2
ADCY7	ANAPC16	AGXT	ACAT1	ACOT13	AC027763.2
ADCYAP1	ANK1	AGXT2	ACE2	ACOT2	AC040160.1
ADD2	ANK3	AHCY	ACER2	ACOT9	AC068987.1
ADD3	ANKDD1A	AHCYL2	ACER3	ACOX1	AC074389.6
ADH1B	ANKH	AHI1	ACKR2	ACOX3	AC079210.1
ADH5	ANKLE2	AHR	ACO1	ACOXL	AC079354.1
ADH6	ANKMY1	AHRR	ACOT11	ACP6	AC079602.1
ADHFE1	ANKRD13D	AHSA2	ACOT13	ACPL2	AC079612.1
ADIPOQ	ANKRD16	AIFM1	ACOT2	ACPP	AC092850.1
ADIRF	ANKRD27	AIFM2	ACOT9	ACRV1	AC093677.1
ADNP	ANKRD33B	AIG1	ACP6	ACSBG1	AC093802.1
ADO	ANKRD42	AIP	ACPP	ACSL1	AC104472.1
ADPRH	ANKRD44	AIPL1	ACSBG1	ACSM2A	AC104667.3
ADPRHL2	ANKRD55	AJAP1	ACSF2	ACSM2B	AC104841.2
ADRA1A	ANKRD9	AKAP13	ACSL4	ACSS1	AC105020.1
ADRA1D	ANKS1A	AKAP17A	ACSL6	ACSS3	AC106017.1
AFF1	ANKS6	AKAP5	ACTBL2	ACTBL2	AC110619.2
AFF3	ANO3	AKIP1	ACTC1	ACTN4	AC110781.3
AGAP1	ANO7	AKNA	ACTL10	ACTR10	AC112693.2
AGAP2	ANP32A	AKR1D1	ACTL6A	ACTR1A	AC112715.2
AGAP9	AP000322.54	AKT1	ACTL7A	ACTR1B	AC115618.1
AGBL4	AP000695.1	AL031666.2	ACTR3	ACTR3	AC117395.1
AGFG1	AP006621.5	AL049840.1	ACTRT3	ACVR1B	AC129492.6
AGFG2	AP1G1	AL161915.1	ACVR1C	ACVR1C	AC132872.2
AGMAT	APBB2	AL450307.1	ACVR2B	ACVR2B	AC135178.1
AGO1	APEX2	ALDH1A3	ACVRL1	ACYP2	AC135983.2
AGO3	APOA1	ALDH6A1	ACY1	ADAL	AC137056.1
AGPAT4	APOD	ALDOA	ACYP2	ADAM12	AC137932.1
AHCYL1	APOL1	ALG10	ADAD1	ADAM15	AC139100.2
AHCYL2	APOL3	ALG9	ADAL	ADAM19	AC144568.2
AHRR	APP	ALKBH1	ADAM10	ADAM22	AC174470.1
AICDA	ARAP1	ALKBH4	ADAM11	ADAM28	ACAA1
AIDA	AREL1	ALKBH5	ADAM19	ADAM33	ACAA2
AIF1L	ARHGAP17	ALKBH6	ADAM22	ADAMTS14	ACACA
AIFM2	ARHGAP23	ALOX15	ADAM23	ADAMTS15	ACACB
AIFM3	ARHGAP27	ALS2CL	ADAM33	ADAMTS17	ACAD8
AIG1	ARHGAP35	ALX4	ADAM7	ADAMTS2	ACAD9
AJAP1	ARHGEF18	AMACR	ADAM9	ADAMTS20	ACADL
AK4	ARHGEF37	AMDHD2	ADAMTS1	ADAMTS4	ACADSB
AK7	ARHGEF9	AMER1	ADAMTS15	ADAMTS9	ACAN
AKAP2	ARIH1	AMER2	ADAMTS16	ADAMTSL1	ACAP3
AKAP6	ARL10	AMOTL1	ADAMTS18	ADAMTSL4	ACAT1
AKAP8	ARL11	ANGEL1	ADAMTS20	ADARB1	ACBD7
AKIRIN1	ARL3	ANKDD1A	ADAMTS4	ADARB2	ACE
AKR1C1	ARL4A	ANKH	ADAMTS5	ADAT1	ACER2
AKR1C2	ARL6	ANKRD12	ADAMTSL3	ADAT2	ACER3
AKR7A2	ARL6IP6	ANKRD34B	ADAMTSL4	ADCK2	ACHE
AKT1	ARMCX6	ANKRD40	ADAMTSL5	ADCY1	ACKR2
AKT1S1	ARPC2	ANKRD52	ADAT1	ADCY5	ACKR4
AKT2	ARPC5	ANKRD54	ADCY1	ADCY6	ACLY
AL033381.1	ARRDC3	ANKRD9	ADCY6	ADCYAP1R1	ACO1
AL049747.1	ARSD	ANP32E	ADCY9	ADD2	ACOT11
AL117190.3	ARSG	ANXA4	ADCYAP1R1	ADGB	ACOT13
AL136115.1	ARV1	ANXA6	ADD2	ADH1B	ACOT2
AL162407.1	ASAP2	ANXA8	ADHFE1	ADH6	ACOT7
AL353698.1	ASB15	ANXA8L1	ADI1	ADIPOQ	ACOT9
AL354993.1	ASF1B	ANXA8L2	ADIPOQ	ADIPOR2	ACOX1
AL590452.1	ASGR1	AP003774.4	ADO	ADM2	ACOX3
AL590822.2	ASPH	AP1S3	ADORA3	ADNP	ACOXL
AL591684.1	ASPSCR1	AP3S2	ADPGK	ADNP2	ACP1
AL603965.1	ASTN2	AP4S1	ADPRH	ADORA1	ACP2
ALDH1A2	ASXL2	AP5B1	ADRA1A	ADORA2A	ACP6
ALDH1A3	ASXL3	AP5Z1	ADRA2A	ADORA3	ACPL2
ALDH4A1	ATAD3C	APBA1	ADRA2B	ADPGK	ACPP
ALDH6A1	ATG16L1	APC2	ADRBK2	ADPRH	ACSBG1
ALDOA	ATG2A	APCDD1L	ADSS	ADRA1A	ACSBG2
ALDOB	ATL3	APH1A	AEN	ADRA1D	ACSF3
ALG1	ATOH7	APLNR	AF131215.5	ADRA2A	ACSL1
ALG13	ATP2B1	APOA1	AFAP1	ADRB1	ACSL4
ALG6	ATP2B2	APOB	AFF1	ADRB3	ACSL5
ALG9	ATP6V0A1	APOBEC3H	AFF3	ADRBK1	ACSM2A
ALKBH8	ATP6V1E1	APOL1	AFF4	ADRBK2	ACSM2B
ALMS1	ATP7A	APOL2	AGAP1	ADSL	ACSS1
ALOXE3	ATP8B3	APOL4	AGBL3	AEBP2	ACSS2
ALPK3	ATP9A	APOL6	AGBL4	AEN	ACTBL2
ALS2CL	ATP9B	APOLD1	AGFG1	AF196779.12	ACTN1
AMBRA1	ATPAF1	APOOL	AGK	AFAP1	ACTN2
AMER1	ATPIF1	APOPT1	AGL	AFF1	ACTR1A
AMER2	ATXN7L1	APPBP2	AGMAT	AFF2	ACTR2
AMOT	ATXN7L2	AQR	AGMO	AFF3	ACTR3
AMOTL1	ATXN7L3	ARAP1	AGO1	AFF4	ACTR3B
AMOTL2	B3GALT6	ARFGAP1	AGO3	AFG3L2	ACTR5
ANAPC10	B3GNT6	ARFGAP2	AGO4	AGA	ACTR8
ANGPTL1	BACE2	ARHGAP1	AGPAT3	AGAP1	ACTRT3
ANK3	BAG2	ARHGAP26	AGPAT4	AGAP9	ACVR1B
ANKEF1	BAIAP2L1	ARHGAP32	AGPAT5	AGBL4	ACVR1C
ANKFY1	BBS7	ARHGAP35	AGPS	AGBL5	ACVR2A
ANKH	BCAN	ARHGAP44	AGR2	AGFG1	ACVR2B
ANKHD1	BCAP29	ARHGEF18	AGTPBP1	AGK	ACVRL1
ANKHD1-EIF4EBP3	BCAS3	ARHGEF4	AGTR2	AGO1	ACYP1
ANKMY1	BCAT1	ARHGEF7	AGTRAP	AGO3	ACYP2
ANKRD10	BCL11A	ARID3B	AGXT	AGO4	ADAD2
ANKRD13A	BCL2	ARIH1	AGXT2	AGPAT1	ADAL
ANKRD23	BCL2L15	ARL17A	AHCTF1	AGPAT2	ADAM11
ANKRD34B	BCL7A	ARL17B	AHCYL2	AGPAT3	ADAM12
ANKRD40	BCL7C	ARL5C	AHRR	AGPAT4	ADAM19
ANKRD42	BCL9L	ARL8B	AIDA	AGPAT6	ADAM22
ANKRD44	BCLAF1	ARMC7	AIF1L	AGPS	ADAM23
ANKRD52	BDP1	ARMS2	AIG1	AGR2	ADAM28
ANKRD53	BEND3	ARRDC2	AIM1	AGT	ADAM33
ANKRD63	BET1L	ARSA	AIMP1	AGTPBP1	ADAM7
ANKS1A	BICD2	ARSD	AIMP2	AGTRAP	ADAM8
ANKS1B	BIRC5	AS3MT	AJAP1	AGXT	ADAMTS1
ANKUB1	BLCAP	ASAH2B	AK1	AGXT2	ADAMTS12
ANLN	BLOC1S5	ASAP2	AK2	AHCY	ADAMTS13
ANO3	BLOC1S6	ASB1	AK3	AHCYL1	ADAMTS14
ANO5	BMI1	ASB10	AK7	AHCYL2	ADAMTS15
ANO6	BMP3	ASB13	AK9	AHDC1	ADAMTS16
ANP32A	BMP8A	ASB18	AKAP12	AHI1	ADAMTS17
AOC3	BNC2	ASB6	AKAP13	AHR	ADAMTS18
AP000679.2	BPTF	ASGR2	AKAP2	AHRR	ADAMTS19
AP000783.1	BRAP	ASH2L	AKAP6	AHSP	ADAMTS2
AP001579.1	BRD1	ASIC4	AKAP7	AIDA	ADAMTS4
AP3B1	BRD9	ATAD3C	AKAP9	AIF1L	ADAMTS5
AP3B2	BRI3BP	ATAD5	AKNA	AIFM2	ADAMTSL1
AP4E1	BTBD1	ATCAY	AKR1C1	AIG1	ADAMTSL2
AP4S1	BTBD19	ATF5	AKR1C2	AIRE	ADAMTSL3
AP5S1	BTBD3	ATG12	AKR1C4	AJAP1	ADAMTSL5
AP5Z1	BTBD9	ATG14	AKR1D1	AJUBA	ADAP1
APLF	BTD	ATG2B	AKR7A2	AK2	ADAR
APLNR	BTNL9	ATG4B	AKR7L	AK3	ADARB1
APOA5	C10orf2	ATHL1	AKT1	AK4	ADARB2
APOBEC2	C10orf95	ATIC	AL009178.1	AK9	ADAT1
APOBEC3F	C11orf30	ATL3	AL021546.6	AKAP11	ADAT2
APOBEC3H	C11orf45	ATOX1	AL050303.1	AKAP13	ADCK1
APOD	C11orf52	ATP11A	AL079342.1	AKAP3	ADCK3
APOL3	C11orf57	ATP1B4	AL161915.1	AKAP5	ADCK4
APOL4	C11orf87	ATP2A2	AL353791.1	AKAP6	ADCY1
APOL6	C11orf88	ATP2A3	AL391421.1	AKIP1	ADCY2
APOLD1	C11orf96	ATP5A1	AL590452.1	AKIRIN2	ADCY5
APP	C12orf5	ATP5F1	AL626787.1	AKNA	ADCY6
APPL1	C12orf61	ATP5G1	AL627171.2	AKR1B1	ADCY7
AQP4	C12orf66	ATP5G3	AL627309.1	AKR1C1	ADCY9
AQR	C12orf68	ATP5J2-PTCD1	AL645728.1	AKR7A2	ADCYAP1R1
AR	C12orf77	ATP5S	AL645730.2	AKT1	ADD1
ARAF	C13orf35	ATP6V0A2	AL953854.2	AKT1S1	ADD2
ARAP2	C14orf132	ATP6V0E1	ALCAM	AKT2	ADGB
ARC	C15orf40	ATP6V1A	ALDH1A3	AKT3	ADH6
ARCN1	C15orf54	ATP6V1B1	ALDH1L2	AL031663.2	ADH7
ARF3	C15orf57	ATP6V1E1	ALDH5A1	AL049747.1	ADHFE1
ARFGEF1	C17orf82	ATP8B2	ALDH6A1	AL049840.1	ADIPOR2
ARHGAP1	C17orf85	ATXN3	ALDH8A1	AL117190.3	ADK
ARHGAP17	C19orf44	AVL9	ALDH9A1	AL133373.1	ADM2
ARHGAP19-SLIT1	C1QTNF2	AVPI1	ALDOA	AL138847.1	ADO
ARHGAP20	C1QTNF3	B3GALNT2	ALG1	AL353698.1	ADORA1
ARHGAP22	C1RL	B3GALT1	ALG13	AL353791.1	ADORA2A
ARHGAP23	C1orf173	B3GALT5	ALG9	AL354808.2	ADORA3
ARHGAP25	C1orf198	B3GALT6	ALKBH1	AL360004.1	ADPRM
ARHGAP26	C1orf43	B3GAT3	ALKBH3	AL391152.1	ADRA1A
ARHGAP28	C20orf112	B3GNT3	ALOX15	AL590452.1	ADRA1D
ARHGAP29	C20orf194	B3GNT6	ALPK3	AL590483.1	ADRA2A
ARHGAP31	C20orf26	B4GALT4	ALX3	AL590822.2	ADRA2B
ARHGAP32	C21orf2	B4GALT7	ALX4	AL953854.2	ADRB1
ARHGAP6	C21orf58	BACE2	AMD1	ALDH1A2	ADRB2
ARHGEF15	C22orf39	BACH2	AMDHD2	ALDH1A3	ADRBK1
ARHGEF16	C2CD2	BAG2	AMER1	ALDH1B1	ADRBK2
ARHGEF28	C2CD2L	BAG5	AMER2	ALDH3A2	ADSS
ARHGEF3	C2CD4A	BAIAP2	AMMECR1L	ALDH6A1	ADTRP
ARHGEF39	C2orf62	BARHL1	AMOT	ALDOA	AEBP1
ARHGEF7	C2orf72	BARX1	AMOTL1	ALG1	AEN
ARHGEF9	C3orf27	BATF2	AMPH	ALG10	AFAP1
ARID1A	C3orf36	BAX	ANAPC13	ALG10B	AFF2
ARID1B	C3orf58	BBS2	ANGEL1	ALG14	AFF3
ARID3B	C4A	BCAR1	ANGPT2	ALG9	AFMID
ARID4B	C4B	BCAS4	ANGPT4	ALKBH3	AGAP1
ARID5B	C4orf40	BCAT2	ANGPTL2	ALMS1	AGAP2
ARIH2	C5orf15	BCKDK	ANGPTL3	ALPK1	AGAP9
ARL10	C5orf46	BCL2L13	ANK1	ALPK3	AGBL2
ARL5B	C5orf51	BCL7C	ANK2	ALS2	AGBL3
ARL8A	C6orf223	BCL9L	ANKEF1	ALS2CL	AGBL4
ARL8B	C7orf10	BEGAIN	ANKFY1	ALS2CR11	AGFG1
ARMCX6	C7orf60	BEND2	ANKHD1	ALX1	AGFG2
ARMS2	C8orf17	BEST3	ANKIB1	AMACR	AGMAT
ARNT	C8orf33	BET1L	ANKMY2	AMD1	AGMO
ARPC5	C8orf34	BICD1	ANKRD1	AMDHD2	AGO1
ARRB2	C8orf82	BIVM	ANKRD12	AMER2	AGO4
ARRDC3	C9orf156	BLOC1S6	ANKRD16	AMER3	AGPAT1
ARSA	C9orf171	BMP1	ANKRD29	AMICA1	AGPAT2
ARSB	C9orf3	BMP2	ANKRD33	AMMECR1	AGPAT3
ARSE	C9orf47	BMP8B	ANKRD33B	AMMECR1L	AGPAT4
ARSG	C9orf85	BMPR1A	ANKRD34C	AMN	AGPAT5
ART4	C9orf91	BMPR2	ANKRD37	AMOTL1	AGPAT6
AS3MT	C9orf96	BMS1	ANKRD40	AMOTL2	AGPS
ASB15	CA8	BNIP2	ANKRD42	AMT	AGRN
ASB4	CAB39L	BPHL	ANKRD44	ANAPC1	AGT
ASB6	CABLES2	BPNT1	ANKRD45	ANAPC10	AGTR1
ASB7	CACHD1	BPTF	ANKRD49	ANAPC16	AGTRAP
ASCL1	CACNA1E	BRAF	ANKRD50	ANG	AHCY
ASGR2	CACNA2D2	BRD3	ANKRD52	ANGEL2	AHCYL1
ASH1L	CACNB1	BRD9	ANKRD53	ANGPT4	AHCYL2
ASH2L	CACNG7	BRF1	ANKRD6	ANGPTL3	AHDC1
ASPH	CACNG8	BRPF1	ANKRD63	ANK1	AHI1
ASPHD2	CADM3	BRSK2	ANKRD9	ANK2	AHNAK
ASPM	CALCA	BSG	ANKS1B	ANKEF1	AHNAK2
ASS1	CALCOCO1	BSND	ANKS4B	ANKFY1	AHR
ASTN1	CALCOCO2	BTBD19	ANO10	ANKH	AHRR
ASTN2	CALM3	BTBD2	ANO6	ANKIB1	AHSA1
ASXL1	CALY	BTBD7	ANTXR1	ANKMY1	AHSA2
ASXL2	CAMK1D	BTBD9	ANTXR2	ANKMY2	AHSG
ATAD2B	CAMK4	BTD	ANXA10	ANKRD10	AICDA
ATCAY	CAMSAP1	BTLA	ANXA11	ANKRD12	AIDA
ATF1	CAMSAP2	BTN2A1	ANXA2	ANKRD13A	AIFM1
ATF2	CAMTA1	BTN2A2	ANXA4	ANKRD13C	AIFM3
ATF7IP2	CANT1	BTN3A1	ANXA7	ANKRD16	AIG1
ATG10	CAPN7	BZW1	AOC3	ANKRD18A	AIP
ATG12	CAPZB	C10orf105	AP000867.1	ANKRD22	AIPL1
ATG2A	CARHSP1	C10orf118	AP001579.1	ANKRD28	AJAP1
ATG4A	CASC10	C10orf40	AP002884.2	ANKRD32	AJUBA
ATG7	CASP16	C10orf71	AP1G1	ANKRD33B	AK1
ATM	CAV1	C11orf48	AP1S2	ANKRD34A	AK2
ATOH8	CBFB	C11orf49	AP1S3	ANKRD40	AK3
ATP10D	CBS	C11orf63	AP2B1	ANKRD42	AK4
ATP11A	CBX5	C11orf72	AP2S1	ANKRD44	AK7
ATP11B	CBX7	C12orf43	AP3B2	ANKRD45	AK8
ATP11C	CBX8	C12orf49	AP3M1	ANKRD52	AK9
ATP13A4	CCDC113	C12orf61	AP3M2	ANKRD53	AKAP12
ATP1B4	CCDC127	C12orf66	AP4E1	ANKRD65	AKAP13
ATP2B2	CCDC174	C14orf177	AP4S1	ANKRD9	AKAP17A
ATP2B4	CCDC25	C14orf37	AP5M1	ANKS4B	AKAP2
ATP5F1	CCDC33	C14orf80	AP5S1	ANO3	AKAP6
ATP5G1	CCDC50	C15orf38	APBA1	ANP32A	AKAP7
ATP5J2-PTCD1	CCDC51	C15orf38-AP3S2	APBB1	ANP32E	AKAP8
ATP5SL	CCDC67	C15orf40	APBB1IP	ANTXR2	AKAP9
ATP6V0A1	CCDC69	C15orf52	APBB2	ANXA8	AKIP1
ATP6V1A	CCDC7	C15orf54	APBB3	ANXA8L1	AKIRIN1
ATP6V1C1	CCDC71L	C15orf57	APCDD1L	ANXA8L2	AKNA
ATP6V1C2	CCDC83	C16orf54	APCS	AP000708.1	AKR1B1
ATP6V1E1	CCL1	C16orf72	APEX1	AP001579.1	AKR1C1
ATP6V1G2	CCNB3	C16orf87	API5	AP003774.4	AKR1C2
ATP8A1	CCND1	C17orf103	APLF	AP005482.1	AKR1D1
ATP9A	CCND2	C17orf107	APLN	AP1AR	AKR7A2
ATPIF1	CCNL1	C17orf51	APOB	AP1G1	AKT2
ATRX	CCNL2	C17orf82	APOBEC2	AP1S3	AKT3
ATXN1	CCPG1	C18orf56	APOBEC3F	AP3B1	AKTIP
ATXN1L	CCT2	C19orf10	APOC3	AP3S2	AL009178.1
ATXN3	CD101	C19orf25	APOC4	AP4E1	AL021546.6
ATXN7	CD247	C19orf26	APOL3	AP4S1	AL031663.2
ATXN7L3B	CD28	C19orf35	APOL6	AP5B1	AL031666.2
AVL9	CD47	C19orf40	APOLD1	AP5M1	AL033381.1
AVPR1A	CD5	C19orf47	APOOL	AP5S1	AL049840.1
AVPR1B	CD55	C19orf48	APOPT1	AP5Z1	AL117190.3
AXL	CD59	C19orf53	APP	APAF1	AL136531.1
AZIN1	CD6	C19orf54	APPL1	APBA1	AL138847.1
B3GALT1	CD72	C19orf55	AQP2	APBA2	AL161915.1
B3GALT5	CDC40	C1QTNF6	AQP3	APBB2	AL162407.1
B3GNTL1	CDC42EP2	C1orf106	AQP4	APC	AL163636.6
B4GALNT2	CDCP1	C1orf116	AQP7	APC2	AL353791.1
B4GALT1	CDH13	C1orf21	AQPEP	APCDD1	AL354898.1
B4GALT4	CDH19	C1orf210	AQR	APEH	AL355390.1
B4GALT6	CDH2	C1orf229	AR	APEX1	AL391421.1
BACE1	CDH9	C1orf52	ARAF	APLNR	AL450307.1
BACE2	CDK18	C1orf86	ARAP1	APOA2	AL590483.1
BAG5	CDK2AP1	C1orf95	ARAP2	APOBEC3D	AL590822.1
BAIAP2	CDK5RAP3	C2	AREL1	APOBEC3F	AL590822.2
BAMBI	CDKN1C	C20orf112	ARF6	APOC3	AL591684.1
BASP1	CDKN2A	C20orf144	ARFGAP3	APOL1	AL603965.1
BAZ1A	CDKN2AIPNL	C21orf58	ARFGEF1	APOL2	AL626787.1
BAZ2A	CDKN2B	C21orf90	ARFGEF2	APOL3	AL627171.2
BBIP1	CDKN3	C2CD4C	ARGFX	APOL4	AL645728.1
BBX	CDS1	C2orf68	ARHGAP11A	APOL6	AL645730.2
BCAM	CEACAM19	C2orf72	ARHGAP12	APOLD1	AL953854.2
BCAN	CEBPD	C3	ARHGAP15	APOOL	ALDH1A2
BCAP29	CELF1	C3orf36	ARHGAP19	APOPT1	ALDH1A3
BCAR1	CELF2	C3orf62	ARHGAP19-SLIT1	APP	ALDH1B1
BCAS1	CELF4	C4orf26	ARHGAP20	APPBP2	ALDH1L2
BCAS4	CENPH	C4orf29	ARHGAP22	AQP1	ALDH2
BCAT1	CENPP	C4orf40	ARHGAP24	AQP10	ALDH3A1
BCL10	CEP104	C5orf15	ARHGAP26	AQP2	ALDH3A2
BCL11B	CEP63	C5orf38	ARHGAP29	AQP4	ALDH7A1
BCL2	CEP68	C5orf45	ARHGAP32	AQP6	ALDH9A1
BCL2L13	CEP72	C5orf64	ARHGAP5	AQP7	ALDOA
BCL2L15	CERS3	C6orf141	ARHGDIB	AQP9	ALDOB
BCL2L2	CERS6	C6orf25	ARHGEF10	AQR	ALG1
BCL7C	CETN3	C7orf50	ARHGEF12	AR	ALG10
BDH2	CFLAR	C7orf55-LUC7L2	ARHGEF3	ARAP2	ALG10B
BDKRB2	CGNL1	C7orf65	ARHGEF37	ARC	ALG11
BDP1	CHCHD6	C9orf170	ARHGEF38	ARCN1	ALG12
BEND6	CHD1	C9orf3	ARHGEF39	ARF3	ALG14
BEST1	CHMP1B	C9orf62	ARHGEF4	ARF5	ALG2
BEST3	CHMP4B	C9orf69	ARHGEF5	ARFGAP1	ALG8
BET1L	CHN1	C9orf85	ARHGEF6	ARFGAP2	ALKBH1
BFAR	CHRAC1	CA13	ARID1A	ARFGEF1	ALKBH3
BHLHA15	CHRM3	CA5B	ARID1B	ARFGEF2	ALKBH5
BHLHE41	CHST12	CA8	ARID2	ARFIP2	ALKBH6
BHMT2	CHSY1	CABP4	ARID3A	ARG2	ALKBH7
BICD1	CIITA	CABP7	ARID3B	ARGFX	ALOX12
BLOC1S6	CILP2	CACNA1A	ARIH1	ARHGAP11A	ALPI
BLZF1	CIRH1A	CACNA1I	ARIH2	ARHGAP17	ALPK2
BMP2	CISD1	CACNG1	ARL1	ARHGAP19-SLIT1	ALPK3
BMP2K	CIT	CACNG6	ARL13B	ARHGAP20	ALPP
BMPR1A	CKAP2	CACNG8	ARL14EPL	ARHGAP21	ALPPL2
BMPR1B	CLCN5	CACUL1	ARL17A	ARHGAP22	ALS2
BMPR2	CLCN6	CADM3	ARL17B	ARHGAP25	ALS2CL
BNIP2	CLEC16A	CALML3	ARL4A	ARHGAP26	ALX1
BOD1L2	CLIC4	CALR	ARL4C	ARHGAP27	ALX4
BRCC3	CLIC5	CAMK1D	ARL5A	ARHGAP28	AMACR
BRD3	CLLU1	CAMKK1	ARL5B	ARHGAP30	AMBRA1
BRD7	CLMP	CAMKMT	ARL6IP6	ARHGAP31	AMDHD2
BRDT	CLN8	CAND1	ARL8B	ARHGAP32	AMER1
BRICD5	CLNS1A	CAPG	ARMC1	ARHGAP35	AMER2
BRPF3	CLOCK	CAPN1	ARMC3	ARHGAP4	AMER3
BRWD1	CLRN1	CAPN11	ARMC5	ARHGAP8	AMFR
BRWD3	CLSTN2	CAPN12	ARMC6	ARHGEF1	AMICA1
BST1	CLUAP1	CAPN15	ARMC8	ARHGEF12	AMIGO1
BTAF1	CLYBL	CAPN5	ARMCX3	ARHGEF17	AMMECR1
BTBD7	CMPK2	CAPRIN1	ARNTL2	ARHGEF38	AMMECR1L
BTD	CMTM4	CAPZA2	ARPC1B	ARHGEF39	AMN
BTN2A2	CNGA2	CAPZB	ARPC4	ARHGEF4	AMOTL1
BTN3A1	CNPPD1	CARD11	ARPC4-TTLL3	ARHGEF40	AMPD2
BTRC	CNR1	CARD8	ARPC5	ARHGEF5	AMPD3
BUB1	CNTF	CARKD	ARPP19	ARHGEF7	AMPH
BVES	CNTNAP2	CASK	ARPP21	ARID3B	AMT
BYSL	CNTNAP5	CASP16	ARRB1	ARID4A	ANAPC1
BZW1	COG8	CASP2	ARRDC2	ARIH1	ANAPC11
BZW2	COL5A1	CASP3	ARRDC3	ARIH2	ANAPC13
C10orf10	COL5A2	CASP8	ARSA	ARL10	ANAPC15
C10orf11	COLGALT2	CASZ1	ARSB	ARL17A	ANAPC2
C10orf118	COMMD3-BMI1	CBFA2T2	ARSD	ARL17B	ANAPC5
C10orf12	COMMD6	CBX2	ARSE	ARL3	ANG
C10orf128	COX11	CBX5	ARSK	ARL5A	ANGEL1
C10orf32	COX7B	CBX6	ART4	ARL5B	ANGPT1
C10orf40	COX7C	CBY3	AS3MT	ARL6IP1	ANGPT2
C10orf67	CPE	CCBE1	ASAH2	ARL6IP4	ANGPTL2
C10orf76	CPEB1	CCDC115	ASAH2B	ARL6IP6	ANGPTL3
C11orf34	CPEB4	CCDC117	ASAP1	ARL8A	ANHX
C11orf48	CPLX4	CCDC125	ASB1	ARL8B	ANK1
C11orf54	CR1	CCDC127	ASB15	ARMC3	ANK3
C11orf57	CRCP	CCDC13	ASB4	ARMC4	ANKDD1A
C11orf58	CREB3L2	CCDC140	ASB7	ARMC5	ANKEF1
C11orf72	CREB5	CCDC141	ASCC1	ARMC7	ANKFY1
C11orf83	CREG2	CCDC151	ASGR2	ARMCX4	ANKH
C11orf87	CRISPLD2	CCDC167	ASIC1	ARMCX6	ANKHD1
C11orf88	CRP	CCDC174	ASIC2	ARNT	ANKHD1-EIF4EBP3
C12orf29	CSE1L	CCDC180	ASIC3	ARNT2	ANKIB1
C12orf43	CSGALNACT1	CCDC30	ASPA	ARNTL2	ANKLE1
C12orf5	CSNK1D	CCDC36	ASPH	ARPC3	ANKMY1
C12orf74	CSNK1G3	CCDC38	ASPHD2	ARPC5L	ANKRD10
C12orf77	CSRP1	CCDC57	ASTN2	ARPP19	ANKRD11
C12orf79	CSTB	CCDC69	ASUN	ARPP21	ANKRD12
C15orf39	CSTF3	CCDC77	ASXL2	ARR3	ANKRD13B
C15orf57	CTBS	CCDC85C	ASXL3	ARRB1	ANKRD13C
C16orf45	CTC1	CCDC88C	ATAD1	ARRB2	ANKRD13D
C16orf54	CTD-2267D19.3	CCDC9	ATAT1	ARRDC2	ANKRD17
C16orf58	CTD-2368P22.1	CCDC97	ATF2	ARSB	ANKRD18A
C16orf62	CTDSP2	CCNB1IP1	ATG12	ARSD	ANKRD20A4
C16orf72	CTNNBIP1	CCNL2	ATG13	ARSE	ANKRD22
C16orf87	CTNNBL1	CCNT1	ATG2B	ARSG	ANKRD23
C16orf89	CTNND2	CCR7	ATG3	ART4	ANKRD26
C16orf93	CTPS1	CCRN4L	ATG7	ARX	ANKRD27
C16orf95	CTSC	CCSER2	ATIC	ASAH2	ANKRD28
C17orf102	CTSF	CD209	ATL2	ASAH2B	ANKRD30B
C17orf107	CUL3	CD22	ATM	ASAP1	ANKRD32
C17orf74	CUX1	CD37	ATMIN	ASAP2	ANKRD33B
C17orf77	CX3CR1	CD3EAP	ATOX1	ASAP3	ANKRD34A
C17orf80	CXADR	CD84	ATP10D	ASB1	ANKRD34C
C17orf96	CXCL12	CD96	ATP11B	ASB11	ANKRD35
C18orf25	CXorf23	CD99L2	ATP11C	ASB13	ANKRD36
C19orf55	CXorf36	CDAN1	ATP1B4	ASB15	ANKRD39
C19orf80	CXorf57	CDC14B	ATP2A2	ASB16	ANKRD40
C19orf82	CYB5D2	CDC20B	ATP2B1	ASB6	ANKRD42
C1GALT1	CYB5R4	CDC42EP1	ATP2B3	ASB7	ANKRD44
C1QL3	CYFIP2	CDC42EP3	ATP2C1	ASB8	ANKRD46
C1QTNF1	CYHR1	CDCA2	ATP4A	ASCC1	ANKRD49
C1QTNF7	CYP19A1	CDH11	ATP5F1	ASGR2	ANKRD52
C1orf105	CYP2E1	CDH23	ATP5G1	ASH1L	ANKRD53
C1orf116	CYP4F12	CDH4	ATP5G3	ASH2L	ANKRD54
C1orf131	CYP7B1	CDH6	ATP5S	ASIC1	ANKRD6
C1orf145	CYS1	CDHR3	ATP5SL	ASIC2	ANKRD63
C1orf172	CYSLTR1	CDIPT	ATP6V0D1	ASPA	ANKRD65
C1orf173	CYTH2	CDK10	ATP6V0D2	ASPH	ANKRD9
C1orf180	DACT2	CDK11B	ATP6V0E1	ASPHD2	ANKS1A
C1orf226	DAG1	CDK2	ATP6V1A	ASPRV1	ANKS1B
C1orf50	DAGLB	CDK9	ATP6V1E1	ASRGL1	ANKS3
C1orf56	DAP	CDKN1C	ATP6V1G2	ASTN1	ANKS4B
C20orf112	DAPK1	CDKN2AIPNL	ATP7A	ASTN2	ANKS6
C20orf173	DAPK2	CDR1as	ATP8A1	ASXL1	ANKUB1
C20orf194	DAPL1	CDRT4	ATP8A2	ASXL2	ANO10
C20orf196	DARS2	CDS2	ATP8B1	ATAD2B	ANO3
C20orf197	DAZ1	CDT1	ATP8B2	ATAD3A	ANO4
C21orf90	DAZ2	CDV3	ATP8B4	ATAD3B	ANO5
C22orf23	DAZ3	CDX2	ATP9A	ATAT1	ANO6
C22orf26	DAZ4	CEBPD	ATPAF1	ATCAY	ANO7
C22orf39	DAZAP2	CECR1	ATRAID	ATE1	ANP32B
C22orf46	DCAF15	CELF4	ATRN	ATF2	ANP32E
C2CD2L	DCAF5	CELF5	ATRNL1	ATF6	ANTXR1
C2CD4A	DCAKD	CENPC	ATRX	ATF7	ANXA11
C2orf68	DCDC2	CENPH	ATXN1	ATF7IP	ANXA5
C2orf83	DCPS	CENPI	ATXN1L	ATG13	ANXA6
C3orf14	DCT	CENPN	ATXN2	ATG14	ANXA8L1
C3orf17	DCTN5	CEP104	ATXN7L3B	ATG2A	ANXA8L2
C3orf49	DCTN6	CEP135	AUH	ATG2B	AOC3
C3orf72	DCUN1D1	CEP170B	AVEN	ATG4B	AP000350.4
C4orf3	DCX	CEP19	AVL9	ATG7	AP000708.1
C4orf32	DDI2	CEP44	AWAT2	ATHL1	AP000867.1
C4orf33	DDR1	CEP57L1	AXDND1	ATL2	AP001579.1
C4orf46	DDX6	CEP68	AZGP1	ATM	AP003068.23
C5orf22	DECR2	CEP72	AZI2	ATMIN	AP005482.1
C5orf56	DENND1A	CEP76	B3GALNT2	ATOH8	AP006621.5
C5orf64	DENND3	CERK	B3GALT5	ATOX1	AP1B1
C6orf195	DERA	CERS4	B3GALTL	ATP10B	AP1G1
C6orf222	DERL2	CES3	B3GAT1	ATP10D	AP1S1
C6orf25	DET1	CES4A	B3GNT1	ATP11A	AP1S2
C6orf89	DGCR8	CFD	B3GNT5	ATP11C	AP1S3
C8A	DGKI	CFLAR	B3GNT6	ATP13A3	AP2A1
C8orf17	DHFR	CHCHD5	B3GNT8	ATP13A4	AP2A2
C8orf37	DHTKD1	CHD5	B4GALNT1	ATP1A1	AP2B1
C8orf4	DIAPH1	CHD6	B4GALNT3	ATP1A3	AP3B1
C8orf46	DICER1	CHMP1B	B4GALT1	ATP1B2	AP3D1
C9	DIP2C	CHMP6	B4GALT3	ATP2A2	AP3M1
C9orf117	DKFZP434O1614	CHRNA2	B4GALT4	ATP2A3	AP3S2
C9orf141	DKK3	CHRNA4	B4GALT5	ATP2B1	AP4E1
C9orf152	DLC1	CHRNB4	B4GALT6	ATP2B2	AP5B1
C9orf85	DLEU7	CHST1	BACE2	ATP2B3	AP5M1
CA12	DLG5	CHST3	BACH1	ATP2C1	AP5S1
CABLES1	DLGAP1	CHST5	BAG1	ATP2C2	AP5Z1
CACNA1B	DLGAP2	CHST6	BAG4	ATP5A1	APAF1
CACNA1C	DLGAP3	CHST7	BAIAP2	ATP5F1	APBA1
CACNA1E	DMPK	CHST8	BAMBI	ATP5I	APBB1
CACNA2D2	DMWD	CHSY3	BARD1	ATP5J2-PTCD1	APBB2
CACNA2D4	DNAH10OS	CHURC1	BARX2	ATP5S	APC
CACNB4	DNAH3	CIC	BAZ2A	ATP6V0A1	APC2
CACNG2	DNAJA4	CIRBP	BBS12	ATP6V0A2	APCDD1
CACNG3	DNAJC10	CKAP4	BCAP29	ATP6V0D1	APCDD1L
CACNG8	DNAJC21	CKLF	BCAS1	ATP6V0D2	APEH
CACUL1	DNAJC28	CKLF-CMTM1	BCAS4	ATP6V0E1	APH1A
CADM1	DNAJC4	CKS1B	BCL2	ATP6V1B2	API5
CADM2	DNM1	CLCN2	BCL2L11	ATP6V1C2	APITD1
CADM4	DNMBP	CLCN3	BCL2L13	ATP6V1E1	APITD1-CORT
CADPS	DNMT3A	CLCN5	BCL2L15	ATP7A	APLN
CALB1	DOCK9	CLDN23	BCL2L2	ATP7B	APLNR
CALCR	DOLPP1	CLDN4	BCL7A	ATP8A1	APLP2
CALCRL	DPF2	CLDN5	BCL7C	ATP8A2	APMAP
CALHM3	DPH3	CLEC14A	BCL9L	ATP8B1	APOA1
CALN1	DPP6	CLEC16A	BCLAF1	ATP8B2	APOA4
CALU	DPP8	CLEC4C	BDH2	ATP8B4	APOA5
CAMK2A	DPY19L1	CLIC4	BDNF	ATP9A	APOBEC2
CAMK2D	DRD4	CLIP2	BDP1	ATP9B	APOBEC3C
CAMK4	DRGX	CLMN	BEAN1	ATPAF1	APOBEC3F
CAMKK1	DSCC1	CLN8	BEND2	ATPIF1	APOBEC3H
CAND1	DSE	CLPB	BEND6	ATRNL1	APOBEC4
CAPN6	DSG1	CLSPN	BEST1	ATRX	APOC3
CAPRIN1	DST	CLSTN1	BEST3	ATXN1	APOD
CAPS	DTD2	CLSTN2	BET1L	ATXN1L	APOE
CAPZB	DTHD1	CLSTN3	BHLHB9	ATXN3	APOL1
CARD6	DTWD2	CMBL	BHLHE22	ATXN7	APOL3
CARD8	DUOXA1	CMKLR1	BICD1	ATXN7L1	APOL4
CASD1	DUSP1	CNBP	BICD2	ATXN7L3	APOL6
CASK	DUSP15	CNGB1	BID	AUH	APOLD1
CASP1	DUSP3	CNN1	BIN2	AURKA	APOOL
CASP14	DYRK1A	CNNM2	BIVM	AVL9	APOPT1
CBL	DYRK1B	CNNM3	BLOC1S2	AXIN2	APP
CBLL1	DYRK2	CNP	BLOC1S5	AXL	APPL1
CBLN2	DYSF	CNRIP1	BLOC1S6	AZGP1	APTX
CBWD1	DYX1C1	CNTD2	BLVRA	B2M	AQP1
CBX2	E2F3	CNTROB	BMI1	B3GALT1	AQP2
CBX5	E2F7	COCH	BMP1	B3GALT2	AQP4
CBX6	EBF2	COG8	BMP10	B3GALT5	AQP5
CBX8	ECE1	COL12A1	BMP2K	B3GALTL	AQP6
CBY3	EDA	COL15A1	BMP3	B3GAT1	AQP7
CC2D1B	EDIL3	COL1A1	BMP5	B3GAT2	AQP8
CCDC104	EDN1	COL26A1	BMP8A	B3GNT4	AQPEP
CCDC120	EEF2K	COL4A5	BMP8B	B3GNT5	AR
CCDC127	EEPD1	COL5A1	BMPR1A	B3GNT8	ARAF
CCDC132	EFNA4	COL6A2	BMPR1B	B3GNT9	ARAP1
CCDC141	EGFR	COL6A3	BMPR2	B4GALNT1	ARC
CCDC148	EGR1	COLGALT2	BMS1	B4GALNT3	ARCN1
CCDC176	EGR3	COQ7	BNC2	B4GALNT4	AREL1
CCDC3	EGR4	COX16	BNIPL	B4GALT1	ARF3
CCDC34	EHD2	COX19	BOC	B4GALT5	ARF4
CCDC38	EIF1	COX4I1	BOD1	B4GALT7	ARF5
CCDC40	EIF2AK1	COX6B2	BOD1L1	BAALC	ARFGAP1
CCDC42B	EIF2AK2	COX7B	BOD1L2	BAAT	ARFGAP2
CCDC43	EIF2B2	CPE	BOK	BACE1	ARFGEF1
CCDC57	EIF2S2	CPLX1	BORA	BAG1	ARFGEF2
CCDC69	EIF4E	CPLX4	BRD4	BAG2	ARFIP2
CCDC74A	EIF4E2	CPM	BRF2	BAI2	ARFRP1
CCDC77	EIF4EBP1	CPN1	BRIP1	BAIAP3	ARHGAP1
CCDC80	EIF4EBP2	CPNE2	BRIX1	BAMBI	ARHGAP10
CCKBR	EIF4H	CPSF7	BROX	BAP1	ARHGAP17
CCL1	EIF5A2	CR1	BRPF1	BARD1	ARHGAP18
CCNB1IP1	ELF4	CRABP2	BRPF3	BATF2	ARHGAP19
CCNC	ELK4	CRCP	BRS3	BAZ1B	ARHGAP19-SLIT1
CCNG2	ELMSAN1	CREB1	BRWD1	BAZ2A	ARHGAP20
CCNJ	ELN	CREB3L3	BSND	BAZ2B	ARHGAP21
CCNL2	ELOVL2	CREG2	BSPRY	BBC3	ARHGAP22
CCNT1	ELOVL6	CRIPT	BTBD6	BBIP1	ARHGAP23
CCNY	ELP2	CRISPLD2	BTD	BBOX1	ARHGAP24
CCPG1	EMC8	CROT	BTF3	BBS12	ARHGAP25
CCR1	EML2	CRP	BTF3L4	BBX	ARHGAP26
CCR7	EML5	CRTAP	BTG1	BCAN	ARHGAP27
CCR9	ENAH	CRTC1	BTG2	BCAP29	ARHGAP28
CCSER1	ENC1	CRTC3	BTG3	BCAP31	ARHGAP29
CCSER2	ENDOV	CRX	BTN2A1	BCAS1	ARHGAP31
CCT4	ENGASE	CSAD	BTN2A2	BCAS4	ARHGAP32
CCT5	ENSA	CSF2RB	BTNL9	BCKDHA	ARHGAP35
CD160	ENTPD1	CSF3R	BUB1	BCKDHB	ARHGAP36
CD164	EOGT	CSNK1A1	BZW2	BCKDK	ARHGAP39
CD180	EP400	CSNK1D	C10orf105	BCL10	ARHGAP4
CD19	EPC2	CSNK2B-LY6G5B-1181	C10orf118	BCL11B	ARHGAP40
CD209	EPG5	CSTF2	C10orf32	BCL2L1	ARHGAP42
CD28	EPHA10	CTAGE5	C10orf35	BCL2L13	ARHGAP44
CD300LG	EPHB2	CTB-167G5.5	C10orf53	BCL2L15	ARHGAP5
CD302	EPHX2	CTBP1	C10orf54	BCL2L2	ARHGAP6
CD3G	EPHX3	CTC1	C10orf55	BCL2L2-PABPN1	ARHGAP8
CD40LG	EPN2	CTD-2054N24.2	C10orf67	BCL3	ARHGDIA
CD55	EPO	CTD-2162K18.4	C10orf76	BCL7C	ARHGDIG
CD63	EPPIN	CTD-2228K2.5	C11orf21	BCL9L	ARHGEF10
CD74	EPS15L1	CTD-2267D19.3	C11orf30	BCO2	ARHGEF11
CD84	EPSTI1	CTD-3193O13.9	C11orf44	BCORL1	ARHGEF12
CD96	ERC1	CTDSPL	C11orf48	BDKRB1	ARHGEF15
CD99L2	ERCC6L2	CTNS	C11orf54	BDKRB2	ARHGEF16
CDC42BPA	ERLEC1	CTRC	C11orf57	BDP1	ARHGEF19
CDC42BPG	ERMAP	CTSA	C11orf68	BEAN1	ARHGEF2
CDC42EP2	ERMP1	CTSV	C11orf70	BEND3	ARHGEF3
CDC42SE2	ERN1	CTU1	C11orf72	BEND5	ARHGEF35
CDCA2	ESAM	CXCL12	C11orf73	BEND6	ARHGEF37
CDCA7	ESR1	CXorf21	C11orf74	BEST3	ARHGEF39
CDCP1	ESRRA	CXorf56	C11orf82	BET1L	ARHGEF4
CDH19	ETNK1	CYB561A3	C11orf83	BHLHA15	ARHGEF5
CDH4	ETS1	CYB561D1	C12orf23	BHLHB9	ARHGEF6
CDH5	ETV1	CYB5R3	C12orf29	BHLHE40	ARHGEF7
CDH6	ETV3	CYFIP2	C12orf4	BHLHE41	ARHGEF9
CDH7	ETV5	CYP20A1	C12orf45	BICC1	ARID1A
CDHR1	ETV6	CYP21A2	C12orf49	BICD1	ARID1B
CDHR2	EVI5	CYP27C1	C12orf5	BID	ARID2
CDHR3	EVX2	CYP2A7	C12orf52	BIN3	ARID3A
CDK12	EXOC3	CYP3A4	C12orf73	BLOC1S5	ARID3B
CDK15	EXOC4	CYP51A1	C12orf75	BLVRA	ARID4A
CDK17	EXOSC3	CYP8B1	C12orf76	BMF	ARID5A
CDK2	EXOSC6	CYS1	C12orf77	BMP1	ARID5B
CDK5RAP1	EXTL1	CYTIP	C12orf79	BMP10	ARIH1
CDK6	F2RL1	D2HGDH	C13orf45	BMP2	ARIH2
CDK8	FA2H	DAND5	C14orf119	BMP2K	ARL1
CDKN2A	FADS2	DAPK3	C14orf23	BMP3	ARL10
CDKN2AIP	FADS6	DARS2	C14orf28	BMP7	ARL11
CDKN2C	FAM117A	DAZAP2	C14orf37	BMP8A	ARL13A
CDON	FAM120AOS	DBN1	C15ORF37	BMPR1A	ARL14EP
CDS2	FAM120C	DBNL	C15orf37	BMPR1B	ARL14EPL
CDV3	FAM122A	DBP	C15orf39	BMS1	ARL17A
CDX2	FAM129B	DBT	C15orf40	BNIP2	ARL17B
CDYL2	FAM135A	DCAF16	C15orf41	BNIP3	ARL2
CEACAM1	FAM13C	DCAF5	C15orf52	BOK	ARL2BP
CEACAM18	FAM151B	DCAKD	C15orf54	BPHL	ARL3
CEACAM6	FAM154A	DCP2	C15orf56	BPI	ARL4A
CEACAM7	FAM156A	DCTN1	C15orf57	BPNT1	ARL4C
CECR1	FAM156B	DCTN3	C16orf52	BRCA1	ARL5B
CECR2	FAM160A2	DCX	C16orf62	BRCC3	ARL6IP1
CECR6	FAM163A	DDA1	C16orf71	BRD3	ARL6IP6
CELF1	FAM167B	DDHD1	C16orf72	BRD4	ARL8A
CELF2	FAM171A1	DDI2	C16orf74	BRD9	ARL8B
CELF3	FAM19A5	DDX31	C17orf102	BRF2	ARMC3
CELF5	FAM204A	DDX4	C17orf104	BRI3	ARMC4
CELF6	FAM222B	DDX52	C17orf107	BRI3BP	ARMC5
CENPA	FAM230A	DDX55	C17orf51	BRINP1	ARMC6
CENPC	FAM43A	DEFB105A	C17orf85	BRIP1	ARMC7
CENPN	FAM46A	DEFB105B	C17orf89	BRPF3	ARMC8
CEP104	FAM46C	DENND1A	C17orf97	BRSK2	ARMCX6
CEP128	FAM58A	DENND5B	C18orf21	BRWD1	ARNT
CEP41	FAM69C	DENND6A	C18orf32	BRWD3	ARNT2
CEP68	FAM81A	DENND6B	C18orf42	BSDC1	ARNTL2
CEP89	FAM84A	DENR	C18orf54	BSND	ARPC1B
CERS3	FAM86B1	DEPTOR	C18orf63	BTBD1	ARPC5L
CERS6	FANCB	DESI1	C19orf10	BTBD10	ARPP19
CES3	FANCD2	DFFA	C19orf12	BTBD11	ARPP21
CFC1	FAR2	DGAT1	C19orf44	BTBD19	ARRB1
CFHR3	FAT4	DGCR14	C19orf47	BTBD3	ARRDC2
CFHR5	FAU	DGKH	C19orf52	BTBD9	ARRDC4
CFL2	FAXC	DGKQ	C19orf54	BTD	ARSA
CFLAR	FBXL13	DGKZ	C19orf55	BTF3L4	ARSB
CFTR	FBXL20	DHCR24	C19orf80	BTG1	ARSD
CGGBP1	FBXO28	DHH	C1GALT1C1	BTG2	ARSE
CGN	FBXO3	DHODH	C1ORF220	BTLA	ARSI
CGNL1	FBXO30	DHRS7B	C1QC	BTN2A2	ARSJ
CHCHD6	FBXO32	DHTKD1	C1QL2	BTNL3	ARSK
CHD6	FBXO46	DHX36	C1QL3	BTNL8	ART1
CHD9	FBXO48	DHX40	C1QTNF2	BTRC	ART4
CHDH	FBXW2	DIDO1	C1orf109	BVES	ARVCF
CHEK1	FBXW8	DIP2A	C1orf110	BX255923.1	AS3MT
CHIC1	FCAR	DIP2C	C1orf111	BZW1	ASAH1
CHIC2	FCGBP	DIS3L2	C1orf112	C10orf10	ASAH2
CHRAC1	FCRL5	DLGAP3	C1orf158	C10orf105	ASAH2B
CHRM1	FEZ1	DLST	C1orf159	C10orf11	ASAP1
CHRM2	FGB	DLX1	C1orf21	C10orf128	ASAP2
CHRM3	FGF5	DLX2	C1orf210	C10orf40	ASB1
CHRNA4	FGF9	DLX3	C1orf220	C10orf53	ASB11
CHRNB4	FGFBP2	DLX4	C1orf226	C10orf54	ASB13
CHST11	FGFR1OP2	DMPK	C1orf27	C10orf55	ASB15
CHTF8	FHL1	DNA2	C1orf56	C10orf67	ASB16
CIAO1	FHL2	DNAJB13	C1orf86	C10orf71	ASB18
CIITA	FKBP14	DNAJB2	C20orf112	C10orf76	ASB6
CIRH1A	FKBP5	DNAJB7	C20orf173	C10orf85	ASB7
CISD2	FLCN	DNAJC14	C20orf202	C10orf88	ASB8
CIT	FLJ27365	DNAJC18	C21orf128	C11orf1	ASCC1
CITED2	FLYWCH1	DNAJC3	C21orf49	C11orf16	ASCC3
CITED4	FMN1	DNAJC30	C21orf59	C11orf21	ASCL2
CLCN4	FMNL2	DNAJC5	C21orf62	C11orf31	ASCL5
CLDN12	FOPNL	DNAL1	C21orf90	C11orf44	ASF1A
CLDN16	FOSL1	DNLZ	C21orf91	C11orf45	ASF1B
CLDN19	FOSL2	DNPEP	C22orf26	C11orf48	ASGR2
CLDN22	FOXC1	DNTTIP2	C22orf29	C11orf54	ASH1L
CLEC1A	FOXD1	DOC2A	C2CD3	C11orf57	ASH2L
CLEC1B	FOXD3	DOCK11	C2orf15	C11orf58	ASIC1
CLEC2B	FOXE1	DOCK9	C2orf48	C11orf63	ASIC2
CLEC2D	FOXK1	DOHH	C2orf68	C11orf85	ASL
CLEC3A	FOXL1	DOK7	C2orf71	C11orf86	ASNSD1
CLEC4C	FOXL2	DOT1L	C2orf72	C11orf87	ASPA
CLEC4E	FOXN1	DPF1	C2orf73	C11orf96	ASPG
CLIP1	FOXP2	DPM2	C2orf83	C12orf39	ASPH
CLIP3	FOXP4	DPP6	C2orf88	C12orf4	ASPRV1
CLMN	FOXRED2	DPP9	C2orf91	C12orf43	ASPSCR1
CLN5	FRAS1	DPPA5	C3	C12orf49	ASRGL1
CLN8	FRAT2	DPYSL2	C3orf17	C12orf5	ASTN1
CLNK	FRG2C	DPYSL5	C3orf18	C12orf55	ASTN2
CLRN1	FRK	DR1	C3orf52	C12orf56	ASXL1
CLSTN2	FRMD4A	DRG1	C3orf56	C12orf60	ASXL2
CLTC	FRMD6	DSC3	C3orf62	C12orf66	ASXL3
CLU	FSTL1	DSCAM	C3orf67	C12orf74	ATAD2B
CLUAP1	FSTL4	DSEL	C3orf72	C12orf76	ATCAY
CLVS2	FUNDC1	DSN1	C4orf19	C13orf35	ATE1
CLYBL	FUNDC2	DSTN	C4orf29	C14orf1	ATF1
CMKLR1	FUT4	DTX3L	C4orf32	C14orf132	ATF2
CMPK2	FUT8	DUSP16	C4orf33	C14orf142	ATF6
CMTM6	FXN	DUSP19	C4orf40	C14orf159	ATF6B
CMTM7	FXR1	DUSP22	C4orf45	C14orf164	ATF7
CNGB3	FXYD3	DUSP4	C5orf22	C14orf177	ATF7IP2
CNIH1	FXYD6	DYM	C5orf24	C14orf2	ATG10
CNIH2	FYB	DYNC1LI2	C5orf30	C14orf23	ATG12
CNKSR2	FZD1	E2F1	C5orf45	C14orf28	ATG13
CNNM1	FZD2	EARS2	C5orf51	C14orf79	ATG14
CNNM2	FZD3	ECSIT	C5orf54	C15ORF37	ATG16L1
CNNM3	FZD8	EFCAB2	C5orf64	C15orf32	ATG2A
CNOT1	GABBR1	EFCAB6	C6	C15orf37	ATG2B
CNOT6	GABBR2	EFHD2	C6orf10	C15orf38	ATG3
CNR2	GABPB1	EFNB2	C6orf106	C15orf38-AP3S2	ATG4A
CNTN2	GABRB1	EGLN3	C6orf120	C15orf39	ATG4B
CNTN5	GALNT13	EGR3	C6orf132	C15orf40	ATG4D
CNTNAP2	GALNT2	EHD3	C6orf141	C15orf52	ATG5
CNTNAP3	GALNT4	EIF2S3	C6orf211	C15orf54	ATG7
COA1	GAN	EIF3F	C6orf223	C15orf57	ATG9A
COA5	GATS	EIF4E	C6orf89	C16orf45	ATG9B
COBL	GATSL2	EIF4EBP1	C7orf55-LUC7L2	C16orf46	ATHL1
COBLL1	GBGT1	ELAC2	C7orf63	C16orf52	ATL3
COCH	GBX2	ELAVL1	C7orf73	C16orf54	ATM
COG1	GCOM1	ELFN1	C7orf76	C16orf58	ATMIN
COG5	GDAP2	ELK4	C8orf17	C16orf72	ATOH1
COG6	GDF5OS	ELL	C8orf22	C16orf87	ATOH8
COG8	GDF7	ELMOD3	C8orf33	C17orf100	ATOX1
COL11A2	GEN1	ELMSAN1	C8orf37	C17orf102	ATP10A
COL13A1	GET4	ELOF1	C8orf44-SGK3	C17orf103	ATP10B
COL19A1	GFAP	ELP3	C8orf46	C17orf105	ATP11A
COL27A1	GFI1	ELP6	C8orf47	C17orf112	ATP11B
COL28A1	GGPS1	EMC1	C8orf86	C17orf51	ATP11C
COL2A1	GHR	EMC10	C9orf152	C17orf62	ATP13A2
COL4A3BP	GID4	EMC2	C9orf156	C17orf66	ATP13A3
COL4A4	GIGYF1	EMC7	C9orf170	C17orf70	ATP13A4
COL6A1	GIN1	EMC8	C9orf3	C17orf77	ATP1A4
COL6A6	GINS4	EMILIN2	C9orf47	C17orf80	ATP1B3
COL8A1	GIT2	EML2	C9orf57	C17orf85	ATP1B4
COL9A2	GJD3	EMP2	C9orf64	C17orf97	ATP2A2
COLCA1	GLCCI1	EN1	C9orf72	C18orf21	ATP2A3
COLEC10	GLCE	ENAH	C9orf96	C18orf32	ATP2B1
COLEC12	GLG1	ENDOU	CA12	C18orf54	ATP2B2
COMMD7	GLI4	ENHO	CA14	C18orf63	ATP2B3
COMMD9	GLIS2	ENOSF1	CA5B	C19orf10	ATP2B4
COPS7B	GLS	ENPP3	CA8	C19orf35	ATP2C1
COPS8	GLT1D1	ENPP6	CAB39L	C19orf47	ATP5C1
COPZ1	GLTP	ENSA	CABLES1	C19orf52	ATP5E
COPZ2	GM2A	EP400NL	CABYR	C19orf54	ATP5F1
COQ4	GMDS	EPB41L1	CACFD1	C19orf59	ATP5G1
COQ7	GMNC	EPHA5	CACNA1C	C19orf82	ATP5G3
CORO2B	GNA11	EPHB2	CACNA2D2	C1GALT1	ATP5J2-PTCD1
CORO7	GNAI2	EPN1	CACNB1	C1QB	ATP6V0A2
COX10	GNAL	EPN2	CACNB2	C1QL2	ATP6V0B
COX15	GNAO1	EPN3	CACNG7	C1QTNF1	ATP6V0D1
COX17	GNAS	ERCC1	CADM1	C1QTNF2	ATP6V0E1
COX18	GNG12	EREG	CADM2	C1QTNF3	ATP6V0E2
COX19	GNG2	ERG	CALB1	C1QTNF5	ATP6V1A
COX7B	GNL3L	ERGIC1	CALCB	C1QTNF6	ATP6V1B2
CPB1	GNPDA2	ERGIC2	CALCOCO1	C1QTNF7	ATP6V1C1
CPD	GOLGA3	ERMN	CALCOCO2	C1QTNF8	ATP6V1C2
CPED1	GOLGA6L1	ERN1	CALCRL	C1orf115	ATP6V1E1
CPLX4	GOLGA6L10	ERO1LB	CALHM3	C1orf131	ATP6V1F
CPNE5	GOLGA6L4	ESCO2	CALM1	C1orf145	ATP7A
CPPED1	GOLGA6L6	ESM1	CALML4	C1orf170	ATP7B
CPS1	GOLGA6L9	ESYT2	CAMK4	C1orf172	ATP8A1
CPSF6	GOLGA8H	ETS1	CAMKK2	C1orf189	ATP8A2
CPSF7	GOLGA8I	ETV5	CAMKMT	C1orf198	ATP8B2
CRBN	GOLGA8J	ETV6	CAMKV	C1orf200	ATP8B3
CRCP	GOLGA8K	ETV7	CAMSAP1	C1orf204	ATP8B4
CREB1	GOLGA8M	EVC	CAMSAP2	C1orf21	ATP9A
CREB3L1	GOLGA8N	EVI5	CANT1	C1orf210	ATP9B
CREB3L2	GOLGA8O	EVX2	CAPN2	C1orf226	ATPAF1
CREBRF	GOLGA8R	EXD1	CAPN3	C1orf35	ATPAF2
CREG2	GOLPH3L	EXOC3	CAPN7	C1orf43	ATRN
CRHR1	GORASP1	EXOSC2	CAPRIN1	C1orf50	ATRNL1
CRIM1	GOSR1	EXOSC3	CAPS2	C1orf52	ATRX
CRISP1	GOSR2	EXPH5	CAPSL	C1orf64	ATXN1
CRISP3	GP2	EXTL3	CAPZA1	C1orf74	ATXN10
CRK	GPALPP1	EYA3	CAPZB	C1orf86	ATXN1L
CRKL	GPAM	F11R	CARD10	C1orf95	ATXN3
CRLF3	GPATCH2L	FADS1	CARD8	C20orf112	ATXN7
CRMP1	GPD1	FADS2	CARNS1	C20orf144	ATXN7L1
CRNN	GPI	FADS3	CASC5	C20orf197	ATXN7L2
CRP	GPM6B	FAHD1	CASD1	C20orf202	ATXN7L3
CRTAP	GPNMB	FAIM2	CASP10	C20orf26	ATXN7L3B
CRTC1	GPR110	FAM101A	CASP16	C21orf128	AURKA
CRY2	GPR151	FAM101B	CASP6	C21orf58	AURKAIP1
CRYGS	GPR153	FAM104A	CASP7	C21orf59	AURKB
CSF3R	GPR157	FAM109A	CASP9	C21orf62	AVEN
CSGALNACT2	GPR180	FAM120AOS	CASS4	C21orf90	AVL9
CSHL1	GPR26	FAM134C	CAST	C22orf23	AVPI1
CSMD1	GPR63	FAM13A	CAV1	C22orf26	AVPR2
CSMD2	GPRC5B	FAM149B1	CBFA2T2	C22orf29	AWAT2
CSNK1D	GRAMD1B	FAM161A	CBFB	C22orf39	AXIN1
CSNK1E	GRAMD1C	FAM162A	CBL	C22orf46	AZGP1
CSNK2A1	GREB1L	FAM163A	CBLB	C2CD2	AZIN1
CSRNP2	GREM2	FAM163B	CBLL1	C2CD2L	B2M
CSRNP3	GRHL2	FAM175A	CBLN1	C2CD4A	B3GALNT1
CST9	GRIN2B	FAM179A	CBR4	C2CD4C	B3GALT1
CSTF3	GRIN2D	FAM189A1	CBX1	C2CD5	B3GALT5
CTBP2	GRM1	FAM19A5	CBX2	C2ORF15	B3GALT6
CTBS	GSE1	FAM207A	CBX3	C2orf15	B3GAT1
CTD-2140B24.4	GSK3B	FAM20B	CBX4	C2orf49	B3GAT2
CTD-2207O23.12	GSTO2	FAM210A	CBX5	C2orf50	B3GAT3
CTD-2368P22.1	GSTZ1	FAM210B	CBX6	C2orf68	B3GNT4
CTD-2545M3.6	GUCA1A	FAM211A	CC2D1B	C2orf82	B3GNT6
CTHRC1	GUF1	FAM213A	CCAR1	C2orf83	B3GNT7
CTIF	GYPE	FAM217B	CCAR2	C2orf91	B3GNT9
CTNNA2	GZF1	FAM219A	CCDC102A	C3	B4GALNT3
CTNNA3	H1F0	FAM219B	CCDC102B	C3orf14	B4GALNT4
CTNNBL1	H2AFV	FAM222B	CCDC104	C3orf17	B4GALT1
CTNND1	H2BFWT	FAM227A	CCDC107	C3orf52	B4GALT2
CTSC	H3F3B	FAM46C	CCDC11	C3orf55	B4GALT3
CTSO	H6PD	FAM47E	CCDC113	C3orf62	B4GALT4
CTSW	HABP4	FAM49B	CCDC120	C3orf67	B4GALT5
CTU1	HADH	FAM57B	CCDC127	C3orf70	B4GALT7
CUL5	HAUS6	FAM60A	CCDC14	C3orf72	BAALC
CUX1	HAVCR1	FAM64A	CCDC141	C4orf17	BAAT
CWF19L2	HCAR2	FAM72A	CCDC144A	C4orf19	BACE1
CX3CR1	HCN1	FAM83E	CCDC144NL	C4orf26	BACE2
CXCL12	HDAC4	FAM83F	CCDC152	C4orf29	BACH2
CXXC5	HDGFL1	FAM83H	CCDC163P	C4orf3	BAG1
CXorf36	HDHD1	FAM84A	CCDC170	C4orf32	BAG4
CXorf40A	HDHD2	FAM86A	CCDC173	C4orf33	BAG5
CYB561	HECW1	FAM86B1	CCDC177	C4orf40	BAHD1
CYB5D1	HECW2	FASTK	CCDC180	C4orf46	BAI1
CYB5R1	HELT	FBLIM1	CCDC34	C5AR1	BAI2
CYBRD1	HELZ	FBXL13	CCDC40	C5orf22	BAI3
CYCS	HEMK1	FBXL17	CCDC41	C5orf27	BAIAP2
CYFIP1	HERC3	FBXL18	CCDC50	C5orf38	BAIAP2L1
CYLC2	HEXDC	FBXL19	CCDC57	C5orf45	BAMBI
CYLD	HFE	FBXL22	CCDC59	C5orf46	BANP
CYP19A1	HIC2	FBXL8	CCDC60	C5orf60	BAP1
CYP1A1	HIF1A	FBXO3	CCDC71	C5orf63	BARHL2
CYP1B1	HIP1R	FBXO31	CCDC71L	C6	BATF3
CYP26B1	HIPK1	FBXO34	CCDC73	C6orf211	BAX
CYP2F1	HIST1H1C	FBXO42	CCDC77	C6orf223	BAZ1B
CYP2U1	HIST1H2AK	FBXO45	CCDC80	C6orf25	BAZ2A
CYP3A5	HIST1H2BG	FBXO47	CCDC85A	C6orf47	BAZ2B
CYP4F12	HIST1H2BO	FCN2	CCDC90B	C6orf89	BBC3
CYP4F2	HIST1H3E	FCRL1	CCDC92	C7	BBS1
CYP4F3	HIST2H3A	FCRLB	CCDC93	C7orf13	BBS10
CYP4V2	HIST2H3C	FEM1A	CCL11	C7orf55-LUC7L2	BBS4
CYP4X1	HK1	FFAR2	CCL2	C7orf57	BBS5
CYP7B1	HLA-DOB	FGD6	CCL22	C7orf61	BBS7
DAAM1	HMGA2	FGF1	CCL28	C7orf65	BBX
DAB1	HMGB1	FGF2	CCL4L1	C7orf73	BCAM
DACT1	HMX1	FGF5	CCL4L2	C7orf76	BCAP29
DACT2	HMX2	FGFR1OP	CCNB1	C8A	BCAP31
DACT3	HMX3	FGFR4	CCND2	C8orf22	BCAS1
DAG1	HNRNPUL1	FHL2	CCNDBP1	C8orf31	BCAS2
DAGLA	HNRNPUL2	FIBCD1	CCNG1	C8orf33	BCAS3
DAOA	HOXA3	FICD	CCNG2	C8orf34	BCAS4
DAPK2	HOXA9	FKBP5	CCNH	C8orf37	BCAT1
DARS2	HOXB13	FKBP8	CCNK	C8orf46	BCAT2
DAZ1	HOXB3	FKRP	CCNL1	C8orf47	BCDIN3D
DAZ2	HOXB5	FLJ00104	CCNL2	C9orf129	BCKDHB
DAZ3	HOXB6	FLJ14816	CCNO	C9orf139	BCKDK
DAZ4	HOXC13	FLJ20306	CCNT2	C9orf156	BCL10
DAZL	HOXC5	FLYWCH1	CCNY	C9orf16	BCL11A
DBH	HOXC8	FLYWCH2	CCNYL1	C9orf171	BCL11B
DBN1	HOXD12	FMN1	CCR3	C9orf3	BCL2
DBNL	HPSE	FN3KRP	CCR6	C9orf38	BCL2L1
DBT	HRH1	FNDC3B	CCR8	C9orf40	BCL2L10
DCAF11	HRK	FOSL2	CCRN4L	C9orf62	BCL2L11
DCAF12	HS2ST1	FOXD1	CCS	C9orf64	BCL2L13
DCAF17	HS6ST2	FOXE1	CCSAP	C9orf66	BCL2L14
DCAF4L1	HSD17B1	FOXI2	CCZ1B	C9orf69	BCL2L2
DCBLD1	HSDL1	FOXJ1	CD151	C9orf84	BCL2L2-PABPN1
DCLK1	HSPA12A	FOXJ3	CD180	C9orf85	BCL6B
DCLK3	HSPA14	FOXK1	CD1D	C9orf9	BCL7A
DCP1A	HSPA6	FOXK2	CD200R1	C9orf96	BCL7B
DCTN3	HSPG2	FOXL1	CD226	CA1	BCL7C
DCTN5	HSPH1	FOXN1	CD28	CA10	BCL9L
DCUN1D1	HTN3	FOXN4	CD2AP	CA12	BCLAF1
DCX	HYKK	FOXO1	CD300E	CA13	BCO2
DCXR	IAH1	FOXO3	CD300LB	CA5B	BCORL1
DDAH1	ICK	FOXRED2	CD300LF	CA6	BCR
DDHD1	ICMT	FPGS	CD300LG	CAB39	BDKRB2
DDI2	ICOSLG	FPR1	CD36	CABLES1	BDNF
DDIT4L	IDS	FRRS1L	CD38	CABLES2	BDP1
DDTL	IFITM2	FSCN1	CD3D	CABP7	BEAN1
DDX17	IFITM3	FSTL3	CD40	CABS1	BEND2
DDX3X	IFLTD1	FSTL4	CD40LG	CABYR	BEND3
DDX3Y	IFNA1	FTO	CD44	CACNA1B	BEND4
DDX43	IFNA10	FUT1	CD48	CACNA1C	BEND7
DDX60L	IFNA13	FUT6	CD55	CACNA1D	BEST1
DECR2	IFNAR1	FXYD2	CD58	CACNA1E	BEST3
DEDD	IFNAR2	FXYD6-FXYD2	CD59	CACNA1I	BET1
DEFB125	IFT20	FXYD7	CD69	CACNA2D1	BET1L
DENND1A	IFT57	FYTTD1	CD82	CACNA2D4	BFSP2
DENND1B	IGDCC4	G6PC	CD84	CACNB1	BHLHA15
DENND2C	IGF2BP1	GAB1	CD93	CACNB4	BHLHE40
DENND5A	IGHMBP2	GAB4	CDAN1	CACNG1	BHLHE41
DENND5B	IGJ	GABPB2	CDC14A	CACNG3	BHMT
DENND6A	IKBIP	GABRB1	CDC14B	CACNG8	BHMT2
DEPDC7	IKBKG	GABRG2	CDC25A	CACTIN	BICC1
DERL2	IKZF1	GABRR2	CDC25B	CACUL1	BICD1
DERL3	IKZF3	GADD45G	CDC27	CAD	BICD2
DESI1	IKZF5	GAK	CDC40	CADM1	BID
DESI2	IL10	GALNT15	CDC42EP3	CADM2	BIK
DET1	IL12RB2	GALNT4	CDC42SE1	CADM3	BIN1
DFFA	IL13RA1	GALNT5	CDC73	CADPS	BIN3
DGKE	IL17RA	GALNT6	CDCA7L	CALCOCO1	BIRC3
DGKQ	IL17RD	GAN	CDCP1	CALCOCO2	BIRC5
DHDDS	IL1R1	GART	CDH1	CALCRL	BIRC7
DHODH	IL1RAPL1	GAS2L1	CDH11	CALHM1	BIVM
DHRS11	IL6R	GAS7	CDH12	CALM3	BLCAP
DHRS12	ILDR2	GATA2	CDH13	CALML4	BLMH
DHX30	ILF3	GATAD2B	CDH18	CALR	BLOC1S2
DHX36	IMMP2L	GATSL2	CDH3	CAMK1D	BLOC1S3
DHX40	IMP4	GBA	CDH4	CAMK1G	BLOC1S5
DHX8	IMPG1	GBP2	CDH5	CAMK2A	BLOC1S6
DIABLO	ING5	GBX2	CDH6	CAMK2N1	BLVRA
DIAPH1	INO80C	GCM1	CDH7	CAMK4	BMF
DIAPH2	INSC	GCNT3	CDH8	CAMKK1	BMP1
DICER1	INSL3	GCSH	CDH9	CAMKK2	BMP10
DIEXF	INSR	GDPD5	CDHR1	CAMKMT	BMP2
DIMT1	IPO11	GDPGP1	CDHR3	CAMKV	BMP2K
DIO1	IQGAP3	GFAP	CDIPT	CAMSAP2	BMP5
DIO2	IRAK1BP1	GFOD1	CDK13	CAMTA1	BMP6
DIP2A	IRAK2	GFPT1	CDK16	CAND1	BMP8A
DIP2B	IRGQ	GFRA1	CDK18	CAND2	BMP8B
DIRAS2	IRX1	GFRA2	CDK19	CANX	BMPR1A
DIS3L2	ISL2	GGA3	CDK2	CAPN12	BMPR1B
DKFZP434E1119	ITGA1	GGCX	CDK6	CAPN5	BMPR2
DKFZP434H0512	ITGA3	GGNBP2	CDK8	CAPN9	BMS1
DKK3	ITGA8	GH2	CDKL1	CAPNS1	BNC2
DLG3	ITGB1BP1	GHDC	CDKL2	CAPRIN1	BNIP1
DLK1	ITGBL1	GHITM	CDKL3	CAPZB	BNIP2
DMGDH	ITPA	GIGYF1	CDKN2AIP	CARD11	BNIP3
DMPK	ITPRIPL1	GIMAP5	CDKN2C	CARD16	BNIPL
DMRT1	ITSN1	GIMAP6	CDKN3	CARD6	BOD1
DMRT3	JDP2	GINM1	CDON	CARD8	BOD1L2
DMRTA1	JHDM1D	GINS4	CDR1	CARF	BOLA3
DNAH10OS	JMY	GIPC3	CDR2	CARHSP1	BPHL
DNAH3	JPH3	GIPR	CDRT1	CARKD	BPI
DNAJA4	JPH4	GIT1	CDRT4	CARNS1	BPIFA1
DNAJB13	JUN	GJA5	CDS1	CASC1	BPIFA2
DNAJB4	JUP	GJA9	CDS2	CASC10	BPIFB4
DNAJC10	KAT6A	GJB3	CDV3	CASC3	BPTF
DNAJC14	KAT7	GJD3	CDYL	CASC5	BRAP
DNAJC15	KAZALD1	GLG1	CEACAM6	CASK	BRD1
DNAJC16	KBTBD11	GLI4	CEACAM7	CASP1	BRD3
DNAJC18	KBTBD8	GLIS2	CEBPA	CASP10	BRD4
DNAJC24	KCMF1	GLP1R	CEBPD	CASP14	BRD7
DNAJC27	KCNA1	GLP2R	CECR2	CASP16	BRE
DNAJC30	KCNAB2	GLTSCR1	CELF1	CASP2	BRF1
DNAJC5G	KCNB1	GLTSCR2	CELF2	CASP6	BRF2
DNAJC8	KCNE4	GLYAT	CELF3	CASP9	BRI3
DNLZ	KCNJ5	GM2A	CELSR1	CASQ1	BRI3BP
DNMT3A	KCNJ6	GMEB1	CENPA	CASS4	BRICD5
DNPEP	KCNJ8	GMEB2	CENPC	CATSPER2	BRINP1
DOCK2	KCNK12	GMPPB	CENPF	CBFA2T2	BRINP2
DOCK3	KCNMB4	GMPR	CENPH	CBFB	BRIP1
DOCK4	KCNN3	GNA11	CENPI	CBL	BRIX1
DOCK8	KCNQ5	GNA12	CENPL	CBLB	BRK1
DOCK9	KCTD13	GNAI3	CENPM	CBLN2	BRMS1
DOK6	KCTD5	GNAL	CENPO	CBLN3	BRMS1L
DPH2	KDM3A	GNAZ	CENPP	CBWD1	BRPF1
DPH6	KHDC1L	GNB2L1	CENPQ	CBX2	BRPF3
DPPA3	KIAA0087	GNB3	CEP104	CBX5	BRSK2
DPY19L3	KIAA0319	GNG7	CEP112	CBX6	BRWD1
DR1	KIAA0513	GNL3L	CEP120	CC2D2B	BSCL2
DRAM2	KIAA0556	GNPNAT1	CEP128	CCBE1	BSDC1
DRG1	KIAA0930	GNPTAB	CEP135	CCBL2	BSG
DRP2	KIAA1045	GNPTG	CEP44	CCDC102A	BSN
DSCAML1	KIAA1217	GOLGA3	CEP55	CCDC104	BSND
DSG4	KIAA1244	GOSR2	CEP57	CCDC108	BSPH1
DST	KIAA1257	GPANK1	CEP57L1	CCDC113	BSPRY
DTWD2	KIAA1328	GPATCH11	CEP63	CCDC120	BST1
DTX4	KIAA1456	GPATCH2L	CEP68	CCDC125	BTAF1
DUOXA1	KIAA1549	GPC6	CEP72	CCDC127	BTBD1
DUSP1	KIAA1549L	GPI	CEP85	CCDC132	BTBD11
DUSP18	KIAA1551	GPR110	CEP85L	CCDC135	BTBD19
DUSP2	KIAA1737	GPR144	CEP89	CCDC141	BTBD2
DUSP28	KIAA2022	GPR146	CERS6	CCDC144A	BTBD3
DUSP3	KIF11	GPR157	CETN1	CCDC144NL	BTBD7
DUXA	KIF1C	GPR20	CFHR4	CCDC146	BTBD9
DYNC2LI1	KIF26B	GPR26	CFL2	CCDC149	BTD
DYNLL2	KIN	GPR31	CFLAR	CCDC158	BTF3L4
DYNLRB1	KIRREL	GPR34	CGGBP1	CCDC169	BTG2
DYRK1A	KL	GPR35	CHAD	CCDC169-SOHLH2	BTLA
DYRK1B	KLF12	GPR37L1	CHCHD1	CCDC174	BTN1A1
DYRK2	KLF3	GPR75	CHCHD4	CCDC177	BTN2A1
DYRK3	KLF7	GPSM1	CHCHD7	CCDC178	BTN2A2
DZIP1	KLF9	GPT2	CHD2	CCDC180	BTN3A1
E2F1	KLHDC10	GPX1	CHD5	CCDC25	BTN3A2
EARS2	KLHL11	GRAP2	CHD6	CCDC3	BTN3A3
EBF2	KLHL15	GRASP	CHD7	CCDC30	BTNL9
EBF4	KLHL23	GRB2	CHD9	CCDC40	BTRC
EDNRB	KLHL29	GREB1	CHDH	CCDC41	BVES
EEA1	KLHL3	GREM2	CHIC1	CCDC42	BYSL
EEPD1	KLKB1	GRIN1	CHM	CCDC50	BZRAP1
EFCAB1	KLRC3	GRIN2D	CHML	CCDC57	BZW1
EFCAB2	KPNA1	GRIPAP1	CHMP2A	CCDC58	BZW2
EFCAB5	KPNA4	GRK4	CHMP3	CCDC6	C10orf10
EFCAB6	KPNA6	GRM2	CHMP4C	CCDC64B	C10orf105
EFHC1	KPNB1	GRM4	CHN1	CCDC67	C10orf118
EFHD2	KRT13	GRM6	CHODL	CCDC69	C10orf12
EFNA5	KRT78	GRWD1	CHP1	CCDC71	C10orf128
EFR3B	KRTAP4-8	GSG2	CHRDL1	CCDC77	C10orf137
EGFR	KRTAP4-9	GSK3A	CHRM5	CCDC79	C10orf2
EGR3	LAGE3	GSTCD	CHRNA3	CCDC8	C10orf40
EHBP1	LAMC3	GSTK1	CHRNA4	CCDC80	C10orf54
EHD3	LAMP1	GSTM4	CHRNB2	CCDC82	C10orf67
EID2	LAPTM4B	GTDC1	CHRND	CCDC85C	C10orf76
EIF1AD	LAPTM5	GTF2H3	CHRNE	CCDC88A	C10orf85
EIF1AX	LARP1B	GTF3C6	CHST11	CCDC88C	C10orf90
EIF2AK1	LARP4B	GTPBP1	CHST14	CCDC90B	C10orf99
EIF2S1	LATS2	GTPBP3	CHST3	CCDC91	C11orf21
EIF3A	LCLAT1	GTPBP4	CHST4	CCDC93	C11orf34
EIF3F	LCP1	GTSE1	CHSY1	CCDC97	C11orf42
EIF4E	LDLR	GUCA1B	CHSY3	CCKBR	C11orf44
EIF4E2	LDLRAD3	GXYLT2	CIAPIN1	CCL14	C11orf45
EIF4E3	LDLRAD4	GZF1	CIITA	CCL16	C11orf49
EIF4EBP1	LDLRAP1	H1FX	CINP	CCL18	C11orf54
EIF4EBP3	LEAP2	H2AFV	CIRH1A	CCL2	C11orf57
EIF4G3	LEP	H6PD	CISD3	CCL21	C11orf58
EIF6	LGALS1	HAGHL	CKMT2	CCL22	C11orf72
ELAVL1	LGI2	HAP1	CLASP1	CCL24	C11orf80
ELAVL4	LGI3	HARBI1	CLASP2	CCL28	C11orf82
ELF3	LGI4	HAS3	CLCF1	CCL4L1	C11orf83
ELK4	LGSN	HAUS3	CLCN3	CCL4L2	C11orf86
ELMO1	LHFPL4	HAVCR1	CLCN5	CCL5	C11orf87
ELOF1	LHX2	HBS1L	CLDN1	CCNB1	C11orf91
ELP2	LHX3	HCAR1	CLDN10	CCNC	C11orf96
EMB	LHX4	HCN4	CLDN12	CCND2	C12orf23
EMC1	LIG3	HDAC11	CLDN16	CCNDBP1	C12orf4
EMC10	LIMK1	HDAC2	CLDN19	CCNE2	C12orf49
EMC2	LIN52	HDAC4	CLDN2	CCNG1	C12orf5
EMC7	LINC00346	HDAC9	CLDN8	CCNG2	C12orf52
EMCN	LINC00998	HDDC2	CLDND1	CCNK	C12orf55
EMID1	LMBRD2	HDLBP	CLEC10A	CCNL1	C12orf60
EMILIN2	LMLN	HEATR5A	CLEC12B	CCNL2	C12orf66
EML3	LMNB1	HECA	CLEC3A	CCNO	C12orf68
EML5	LMOD2	HECTD3	CLEC4C	CCNT1	C12orf73
EMX1	LNPEP	HEG1	CLEC4E	CCNT2	C12orf74
EN2	LOH12CR1	HELLS	CLIC4	CCNYL1	C12orf76
ENAH	LOH12CR2	HEPACAM	CLIC5	CCR1	C12orf77
ENDOD1	LONP2	HERC4	CLIP2	CCR4	C12orf79
ENKD1	LONRF2	HERPUD2	CLMN	CCR6	C14orf1
ENKUR	LPCAT2	HES2	CLMP	CCR7	C14orf105
ENO4	LPIN1	HES6	CLN5	CCR9	C14orf119
ENOX2	LRP11	HEYL	CLN8	CCRN4L	C14orf132
ENPP1	LRP3	HGFAC	CLNK	CCS	C14orf164
ENPP2	LRP6	HHIP	CLOCK	CCSAP	C14orf178
ENPP5	LRRC1	HIC2	CLPB	CCSER2	C14orf180
ENPP6	LRRC14	HINT3	CLSPN	CCT4	C14orf182
ENSA	LRRC17	HIPK1	CLSTN2	CCT7	C14orf2
ENSG00000270466	LRRC2	HIRIP3	CLTC	CCZ1	C14orf28
ENTPD1	LRRC27	HIST1H1C	CLUAP1	CCZ1B	C14orf37
ENTPD3	LRRC57	HIST1H2AG	CLVS2	CD101	C14orf79
ENTPD5	LRRC8B	HIST1H2BD	CMBL	CD109	C15orf32
ENTPD7	LRRFIP1	HIST1H2BF	CMC2	CD151	C15orf38
EPB41L3	LRRK2	HIST1H2BG	CMKLR1	CD160	C15orf38-AP3S2
EPB41L4B	LRRN4CL	HIST1H2BO	CMSS1	CD1C	C15orf39
EPCAM	LSM3	HIST1H3E	CMTM4	CD1D	C15orf40
EPHA1	LSM4	HIST1H3F	CMTR1	CD207	C15orf41
EPHA10	LSM6	HIST2H2BE	CNDP2	CD209	C15orf52
EPHA3	LSMEM2	HIST3H2BB	CNGA2	CD22	C15orf53
EPHA5	LTBP2	HJURP	CNGB1	CD226	C15orf56
EPHB1	LY6K	HK3	CNIH1	CD247	C15orf57
EPHB2	LYPLA1	HLA-DPB1	CNIH4	CD276	C15orf61
EPM2AIP1	LYPLA2	HM13	CNKSR3	CD28	C16orf13
EPN2	LYRM4	HMG20A	CNN2	CD2BP2	C16orf45
EPOR	MACC1	HMGB2	CNNM2	CD300LB	C16orf47
EPS8	MACF1	HMGCLL1	CNNM4	CD300LG	C16orf52
EPS8L1	MAFB	HMHA1	CNOT4	CD38	C16orf58
EPT1	MAFG	HMOX2	CNOT6	CD3D	C16orf59
ERCC1	MAG	HMSD	CNOT6L	CD3EAP	C16orf62
ERCC6L	MAMDC4	HMX1	CNOT7	CD4	C16orf70
ERGIC1	MAML2	HMX3	CNP	CD46	C16orf71
ERGIC2	MAOB	HNRNPUL2	CNPY1	CD5	C16orf72
ERI1	MAP1B	HOMEZ	CNR1	CD55	C16orf80
ERLIN2	MAP2K1	HOOK3	CNR2	CD58	C16orf87
ERMP1	MAP3K13	HOXA11	CNRIP1	CD59	C17orf102
ERN1	MAP3K9	HOXA13	CNTLN	CD7	C17orf103
ERO1L	MAP6D1	HOXA9	CNTN1	CD74	C17orf49
ERP44	MAP7	HOXB1	CNTN3	CD79A	C17orf50
ERRFI1	MAP7D2	HOXB2	CNTN4	CD81	C17orf51
ERVFRD-1	MAPK1	HOXB3	CNTNAP1	CD82	C17orf59
ERVV-1	MAPK14	HOXB9	CNTNAP2	CD84	C17orf62
ERVW-1	MAPK1IP1L	HOXC8	CNTNAP3	CD93	C17orf70
ESRRB	2022-03-06	HOXD11	CNTNAP3B	CD96	C17orf72
ESRRG	MARK1	HOXD12	COA3	CD97	C17orf77
ETNK2	MAST3	HOXD3	COA5	CD99	C17orf78
ETS1	MB	HPCA	COBL	CDC23	C17orf82
ETV1	MBD2	HPSE2	COBLL1	CDC26	C17orf85
ETV3	MBLAC2	HPX	COCH	CDC27	C17orf89
ETV5	MBNL3	HS1BP3	COG5	CDC37	C17orf97
ETV7	MBP	HS2ST1	COG6	CDC37L1	C18orf25
EVI2B	MBTPS1	HS3ST1	COL13A1	CDC42	C18orf32
EVX2	MCAM	HSD17B12	COL14A1	CDC42BPA	C18orf56
EXO1	MCF2L	HSD17B13	COL19A1	CDC42BPG	C18orf63
EXOC6B	MCPH1	HSD17B14	COL23A1	CDC42EP1	C19orf10
EXOSC2	MCTP1	HSD17B8	COL4A3	CDC42EP4	C19orf12
EXPH5	MCUR1	HSP90B1	COL4A3BP	CDC42SE1	C19orf24
EXTL1	MDH2	HSPA12A	COL4A4	CDC73	C19orf25
EYS	MDK	HSPA14	COL5A1	CDCA5	C19orf26
F2	MDM2	HSPA1B	COL5A2	CDCA7L	C19orf38
F2RL1	MDM4	HSPA4L	COL8A1	CDH1	C19orf40
F8	ME2	HSPA6	COL9A2	CDH11	C19orf44
F9	MECR	HSPB6	COLEC10	CDH12	C19orf47
FABP3	MED14	HSPBAP1	COLGALT1	CDH18	C19orf48
FADS1	MED16	HTR1D	COLGALT2	CDH19	C19orf52
FADS2	MED18	HTR5A-AS1	COLQ	CDH23	C19orf54
FAIM2	MED20	HTRA1	COMMD2	CDH4	C19orf55
FAM101B	MED9	IBA57	COMMD3-BMI1	CDH5	C19orf57
FAM105A	MEF2C	ICMT	COMMD9	CDH6	C19orf60
FAM105B	MEF2D	ICOSLG	COMTD1	CDH7	C19orf66
FAM107A	MEGF11	IDE	COPB2	CDHR1	C19orf69
FAM107B	MELK	IDS	COPS7B	CDHR3	C19orf70
FAM109B	MEMO1	IER5L	COPS8	CDK1	C19orf82
FAM111A	METTL16	IFITM10	COQ4	CDK11B	C1GALT1
FAM118A	METTL21B	IFNAR1	COQ9	CDK13	C1GALT1C1
FAM120AOS	METTL2A	IFNAR2	CORO2A	CDK16	C1ORF220
FAM124A	METTL7B	IFNLR1	CORO7	CDK17	C1QA
FAM126A	MEX3C	IFRG15	COTL1	CDK18	C1QB
FAM127A	MFN1	IFT172	COX11	CDK4	C1QL3
FAM127C	MFSD9	IGF1R	COX15	CDK5R1	C1QL4
FAM134A	MGAT1	IGF2R	COX16	CDK5R2	C1QTNF1
FAM153A	MGAT4A	IGSF3	COX17	CDK5RAP3	C1QTNF3
FAM154B	MICAL2	IGSF6	COX18	CDK6	C1QTNF5
FAM160B1	MICAL3	IKBKG	COX19	CDK9	C1QTNF6
FAM161A	MILR1	IKZF1	COX20	CDKAL1	C1QTNF8
FAM162A	MKI67IP	IKZF3	COX4I1	CDKL1	C1RL
FAM163A	MLANA	IL11	COX6B1	CDKN1B	C1orf109
FAM169A	MLEC	IL13RA1	COX6B2	CDKN1C	C1orf110
FAM169B	MLLT10	IL15RA	COX7B	CDKN2AIPNL	C1orf111
FAM171A1	MLLT6	IL17RA	COX7C	CDKN2B	C1orf115
FAM171B	MLXIP	IL17RB	COX8C	CDKN3	C1orf116
FAM172A	MMADHC	IL17RD	CPA4	CDNF	C1orf137
FAM178A	MMP17	IL17RE	CPD	CDO1	C1orf145
FAM179B	MNT	IL1RAP	CPE	CDON	C1orf158
FAM181A	MOB1A	IL21R	CPEB1	CDR1	C1orf159
FAM184B	MOB3B	IL2RB	CPEB3	CDS2	C1orf170
FAM186A	MOBP	ILF3	CPEB4	CDX2	C1orf173
FAM189A1	MOGS	IMP4	CPED1	CDYL2	C1orf174
FAM192A	MORF4L1	IMPAD1	CPLX3	CEACAM1	C1orf198
FAM198A	MPHOSPH8	INADL	CPM	CEACAM6	C1orf204
FAM198B	MPRIP	INCENP	CPNE3	CEBPA	C1orf21
FAM199X	MPV17L	ING5	CPNE5	CECR2	C1orf210
FAM203A	MPZL1	INHBB	CPPED1	CECR6	C1orf220
FAM203B	MR1	INMT	CPS1	CELF3	C1orf226
FAM206A	MRP63	INPP5A	CPSF4	CELF6	C1orf233
FAM207A	MRPL22	INPP5B	CPSF7	CELSR1	C1orf27
FAM20A	MRPL35	INPP5E	CPT2	CELSR2	C1orf35
FAM20C	MRPL51	INSM1	CR1	CENPBD1	C1orf52
FAM210B	MRPS23	INSR	CRAMP1L	CENPC	C1orf64
FAM211A	MS4A10	INTU	CRB1	CENPF	C1orf86
FAM213A	MSANTD3	IP6K2	CRB2	CENPI	C1orf95
FAM213B	MSC	IPCEF1	CRCP	CENPK	C2
FAM215A	MSH3	IPP	CREB1	CENPM	C20orf112
FAM218A	MSI2	IQCC	CREB3	CENPN	C20orf144
FAM219A	MSRA	IQCE	CREB3L2	CENPP	C20orf194
FAM227A	MTA3	IRAK1	CREB5	CENPQ	C20orf202
FAM227B	MTCH2	IRAK1BP1	CREBZF	CEP120	C20orf27
FAM26D	MTERFD1	IRAK3	CREG2	CEP128	C20orf96
FAM26E	MTG2	IREB2	CREM	CEP135	C21orf128
FAM3A	MTHFD1	IRGQ	CRHR2	CEP152	C21orf33
FAM46C	MTHFSD	IRS2	CRIPT	CEP170	C21orf49
FAM47E	MTL5	ISL2	CRISP1	CEP350	C21orf54
FAM47E-STBD1	MTO1	ISLR2	CRISPLD1	CEP41	C21orf58
FAM49A	MTPN	ISY1-RAB43	CRKL	CEP44	C21orf59
FAM53C	MTTP	ITFG2	CRLF1	CEP63	C21orf62
FAM57A	MUM1L1	ITFG3	CRLS1	CEP68	C21orf67
FAM57B	MVD	ITGA11	CRNKL1	CEP72	C21orf90
FAM64A	MXRA7	ITGA3	CROT	CEP76	C21orf91
FAM65B	MXRA8	ITGAX	CRP	CEP78	C22orf23
FAM69A	MYADM	ITGB2	CRTAC1	CEP85	C22orf24
FAM71F2	MYCBPAP	ITGB3	CRTC2	CEP85L	C22orf26
FAM72A	MYEF2	ITGB8	CRTC3	CEP89	C22orf29
FAM72B	MYLK3	ITPKA	CSDC2	CEP97	C22orf34
FAM72C	MYO10	ITPKB	CSE1L	CERCAM	C22orf39
FAM72D	MYO1D	IYD	CSF1R	CERKL	C22orf42
FAM76B	MYO5A	JAKMIP2	CSMD1	CERS1	C22orf46
FAM78A	MYO5B	JMJD7	CSMD2	CERS3	C2CD2
FAM83F	MYO6	JMJD8	CSMD3	CERS5	C2CD2L
FAM83G	MYOD1	JPH4	CSNK1A1	CERS6	C2CD3
FAM89A	MYOM2	KALRN	CSNK1G1	CES3	C2CD4A
FAM92A1	MYPN	KARS	CSNK2A1	CFD	C2CD4C
FAM98B	MYRIP	KAT7	CSNK2B-LY6G5B-1181	CFHR2	C2ORF15
FANCA	MYT1L	KAZALD1	CSRNP1	CFHR3	C2orf15
FAR2	N4BP1	KAZN	CSRNP3	CFHR4	C2orf42
FARP2	NAA15	KCMF1	CST9	CFL2	C2orf44
FARSB	NAA38	KCNA7	CSTF2	CFLAR	C2orf48
FAS	NABP1	KCNAB2	CTBP2	CGN	C2orf49
FAT2	NACC2	KCNE3	CTC-534A2.2	CGNL1	C2orf50
FAT3	NADK	KCNH6	CTC1	CGRRF1	C2orf53
FAT4	NAIF1	KCNJ10	CTD-2054N24.2	CHAF1B	C2orf61
FBF1	NAP1L1	KCNJ12	CTD-2140B24.4	CHCHD3	C2orf68
FBLN1	NAT10	KCNJ13	CTD-2368P22.1	CHCHD5	C2orf69
FBLN7	NAT14	KCNJ6	CTD-2370N5.3	CHCHD6	C2orf71
FBN1	NAV1	KCNJ9	CTDSP2	CHD2	C2orf72
FBN3	NAV3	KCNK15	CTDSPL	CHD5	C2orf76
FBXL16	NBEAL1	KCNK5	CTIF	CHD6	C2orf80
FBXL17	NBPF10	KCNN1	CTNNA3	CHD7	C2orf81
FBXL18	NCAPD3	KCNN2	CTNNB1	CHDH	C2orf82
FBXL2	NCAPH	KCNQ2	CTNNBL1	CHEK1	C2orf88
FBXL20	NCAPH2	KCTD13	CTNND2	CHEK2	C2orf91
FBXL4	NCEH1	KCTD15	CTSB	CHIC1	C3orf14
FBXL5	NCKIPSD	KCTD2	CTSC	CHIT1	C3orf17
FBXL7	NCR1	KCTD21	CTSH	CHM	C3orf18
FBXO22	NDFIP1	KCTD5	CTSO	CHMP1A	C3orf27
FBXO27	NDN	KDELR1	CTSV	CHMP1B	C3orf36
FBXO30	NDRG3	KDM5B	CTTN	CHMP3	C3orf55
FBXO32	NDUFA10	KDM6B	CTTNBP2NL	CHMP4B	C3orf56
FBXO41	NDUFA4	KEAP1	CUL2	CHMP7	C3orf62
FBXO42	NDUFA9	KIAA0101	CUL3	CHP1	C3orf65
FBXO44	NDUFB2	KIAA0226	CUL4B	CHP2	C3orf67
FBXO48	NDUFB8	KIAA0232	CUL5	CHRM3	C3orf72
FBXO7	NDUFV2	KIAA0247	CWC27	CHRNA2	C3orf79
FCAMR	NDUFV3	KIAA0319L	CWF19L1	CHRNA4	C3orf80
FCAR	NEDD4L	KIAA0355	CX3CR1	CHRNB2	C4A
FCGR2A	NEGR1	KIAA0513	CXADR	CHRND	C4B
FCGR2B	NEK3	KIAA0754	CXCL1	CHRNG	C4orf19
FCGR2C	NEK6	KIAA0825	CXCL11	CHST11	C4orf26
FCRL5	NFASC	KIAA0895L	CXCL16	CHST12	C4orf29
FECH	NFATC3	KIAA0930	CXCL5	CHST15	C4orf32
FEM1A	NFE2L1	KIAA1210	CXCL9	CHST3	C4orf33
FEM1B	NFYA	KIAA1257	CXCR1	CHST5	C4orf50
FERMT1	NHLRC2	KIAA1456	CXCR2	CHST6	C5orf15
FGD6	NHSL2	KIAA1468	CXorf21	CHST7	C5orf20
FGF10	NID1	KIAA1551	CXorf23	CHST9	C5orf24
FGF18	NIN	KIAA1841	CXorf24	CHSY1	C5orf28
FGF5	NIPSNAP3B	KIAA1875	CXorf38	CHSY3	C5orf30
FGF7	NIT1	KIAA1919	CYB561A3	CHURC1	C5orf38
FGFR1OP	NIT2	KIAA2018	CYB561D1	CHURC1-FNTB	C5orf45
FGG	NKAIN2	KIF13B	CYB5A	CIAO1	C5orf47
FGR	NKD1	KIF16B	CYB5B	CIAPIN1	C5orf49
FHDC1	NKIRAS2	KIF1A	CYB5D1	CIITA	C5orf51
FHL2	NKX2-2	KIF1B	CYB5RL	CIRBP	C5orf55
FIGN	NKX3-2	KIF1C	CYFIP2	CIRH1A	C5orf56
FILIP1	NKX6-2	KIF26A	CYHR1	CISD1	C5orf63
FIP1L1	NLRP9	KIF3A	CYLD	CISD2	C5orf64
FITM2	NME1-NME2	KIF3B	CYP11B1	CISD3	C6orf106
FIZ1	NME2	KIF6	CYP11B2	CISH	C6orf120
FKBP10	NMNAT2	KIN	CYP19A1	CIT	C6orf132
FKBP5	NNMT	KIR2DL1	CYP20A1	CKAP2	C6orf136
FLCN	NOL9	KIR2DL3	CYP24A1	CKAP4	C6orf195
FLG2	NOS1	KIR3DL3	CYP26A1	CKS1B	C6orf203
FLI1	NOS1AP	KIRREL3	CYP27B1	CLASP1	C6orf222
FLJ00104	NOVA2	KLC1	CYP27C1	CLCC1	C6orf223
FLJ14816	NPFFR1	KLF13	CYP2B6	CLCF1	C6orf25
FLJ45079	NPHP1	KLF16	CYP2C19	CLCN2	C6orf57
FLOT2	NPHP3	KLF2	CYP4F11	CLCN4	C6orf62
FLRT2	NPTXR	KLF6	CYP4F12	CLCN5	C6orf89
FLT1	NPY2R	KLHL11	CYP4F3	CLCN6	C7
FLVCR1	NQO2	KLHL12	CYP4V2	CLCN7	C7orf13
FLVCR2	NR1D2	KLHL24	CYP7B1	CLDN1	C7orf26
FLYWCH1	NR1H4	KLHL25	CYR61	CLDN11	C7orf33
FMN1	NR5A1	KLHL30	CYSLTR1	CLDN15	C7orf41
FMNL3	NRARP	KLHL36	CYSLTR2	CLDN19	C7orf43
FMO3	NRG4	KMO	CYTH3	CLDN2	C7orf49
FMO5	NRGN	KMT2C	CYTIP	CLDN4	C7orf55-LUC7L2
FN1	NRP2	KMT2D	CYYR1	CLDN7	C7orf57
FN3K	NRXN1	KNSTRN	DAAM2	CLEC10A	C7orf65
FNBP1L	NSA2	KPNA6	DAB1	CLEC12B	C7orf71
FNDC3B	NSD1	KRT16	DACT1	CLEC16A	C7orf73
FOCAD	NSG2	KRT6B	DACT3	CLEC17A	C7orf76
FOSB	NTM	KRT80	DAG1	CLEC18A	C8A
FOSL2	NTPCR	KRTAP10-9	DAGLB	CLEC2D	C8orf22
FOXA2	NTRK2	KSR2	DAK	CLEC3A	C8orf31
FOXC1	NTRK3	L2HGDH	DAP	CLEC4C	C8orf33
FOXD3	NUBP2	L3MBTL4	DAPP1	CLEC4M	C8orf34
FOXF1	NUCKS1	LACTB	DARS	CLEC5A	C8orf37
FOXF2	NUDCD2	LAIR1	DAZL	CLIC4	C8orf4
FOXG1	NUDCD3	LAMC2	DBNDD1	CLIC5	C8orf49
FOXK1	NUDT3	LAMP3	DBNDD2	CLIC6	C8orf58
FOXK2	NUDT4	LANCL3	DBNL	CLINT1	C8orf82
FOXL1	NUP214	LAT2	DBT	CLK3	C8orf86
FOXM1	NUP43	LATS1	DCAF10	CLK4	C9orf114
FOXN2	NUPL1	LBX1	DCAF12	CLLU1	C9orf139
FOXP4	NUPL2	LCN10	DCAF15	CLLU1OS	C9orf156
FPGT-TNNI3K	NUTM2F	LCN2	DCAF16	CLMN	C9orf163
FRA10AC1	NUTM2G	LCNL1	DCAF17	CLMP	C9orf170
FRAT1	NXPE3	LDB3	DCAF5	CLN8	C9orf171
FREM2	OAS2	LDLRAD2	DCC	CLNK	C9orf3
FRG1B	OAZ3	LDLRAD4	DCDC2	CLNS1A	C9orf41
FRK	OCEL1	LEP	DCLK1	CLOCK	C9orf47
FRMD3	OCLN	LEPREL4	DCLRE1B	CLPB	C9orf62
FRMD4A	OGFOD1	LEPROT	DCN	CLRN1	C9orf64
FRMD5	OGT	LETM1	DCP1A	CLSPN	C9orf66
FRMPD2	OLA1	LFNG	DCP2	CLTC	C9orf69
FRYL	OLFML1	LGI3	DCTN3	CLU	C9orf78
FSBP	OLFML2A	LHFPL4	DCTN5	CLUAP1	C9orf85
FSTL4	OLFML2B	LHPP	DCTN6	CLVS2	C9orf89
FTCDNL1	OLIG1	LHX1	DCUN1D1	CLYBL	C9orf9
FTO	OLIG3	LHX5	DCUN1D5	CMBL	C9orf91
FUBP1	ONECUT3	LIF	DCX	CMIP	C9orf96
FURIN	OPA1	LIG3	DDC	CMKLR1	CA12
FUT10	OPA3	LILRA6	DDHD1	CMPK1	CA2
FUT4	OPN5	LILRB3	DDI2	CMSS1	CA5B
FXN	OPRK1	LIMD1	DDIT4L	CMTM2	CA7
FXR2	OPRM1	LIN28A	DDO	CMTM4	CA8
FXYD3	ORAI2	LINC00908	DDR1	CMTM6	CAB39
FYN	ORAOV1	LIPH	DDR2	CMTR2	CAB39L
FYTTD1	ORC5	LITAF	DDX10	CMYA5	CABLES2
FZD1	OSBP2	LIX1L	DDX17	CNBP	CABP1
FZD3	OTP	LMAN2L	DDX19A	CNDP1	CABP4
FZD4	OTUB2	LMCD1	DDX19B	CNDP2	CABP7
FZD5	OTUD4	LMNB2	DDX21	CNGB1	CACFD1
FZD6	OTUD6A	LMOD3	DDX4	CNGB3	CACHD1
FZD7	OTUD7A	LMX1B	DDX50	CNIH4	CACNA1B
FZD8	OTUD7B	LOH12CR1	DDX52	CNKSR2	CACNA1C
GAB1	OTX1	LONRF2	DDX55	CNKSR3	CACNA1D
GAB3	P2RX5	LPAR2	DDX6	CNN2	CACNA1E
GABARAPL2	P2RX7	LPCAT1	2022-12-01	CNNM1	CACNA1I
GABBR1	P2RY2	LPGAT1	DECR1	CNNM2	CACNA2D1
GABRA2	PABPC1	LPHN1	DEFB132	CNNM3	CACNA2D2
GABRA3	PACS1	LPIN1	DEGS1	CNOT2	CACNA2D4
GABRB1	PAFAH1B2	LPIN3	DENND2A	CNOT4	CACNB1
GABRG3	PAG1	LPP	DENND2C	CNOT6	CACNB2
GABRP	PAK3	LRBA	DENND2D	CNOT6L	CACNB4
GAD1	PALM	LRCH4	DENND3	CNPPD1	CACNG7
GALNT10	PALM2-AKAP2	LRG1	DENND4C	CNPY3	CACNG8
GALNT13	PAM16	LRIF1	DENND5B	CNPY4	CACTIN
GALNT15	PAN3	LRP1	DENND6A	CNR1	CACUL1
GALNT5	PANK1	LRP8	DENR	CNR2	CAD
GAN	PANK2	LRPAP1	DEPDC1	CNTF	CADM1
GAREML	PANK3	LRRC14B	DEPDC4	CNTLN	CADM3
GAS7	PANK4	LRRC2	DERL1	CNTN1	CADPS
GATA6	PANX1	LRRC24	DERL2	CNTN2	CALB1
GATAD2B	PARD3B	LRRC27	DESI1	CNTN3	CALB2
GATSL2	PARD6B	LRRC28	DESI2	CNTN4	CALCB
GBF1	PARP11	LRRC29	DEXI	CNTN5	CALCOCO1
GBP1	PARP14	LRRC3	DFFA	CNTNAP1	CALCOCO2
GBX2	PARVA	LRRC3DN	DGAT1	CNTNAP2	CALCRL
GCNT3	PARVB	LRRC40	DGCR14	CNTNAP3	CALD1
GCSAML	PATE3	LRRC45	DGCR6L	CNTNAP3B	CALHM3
GDA	PAWR	LRRC59	DGKB	CNTNAP5	CALM1
GDAP1	PAX2	LRRD1	DGKG	COA1	CALM2
GDAP2	PAX5	LRRK1	DGKH	COA3	CALM3
GDE1	PAX8	LRTM2	DGKI	COA4	CALML4
GDF11	PBX2	LSG1	DHRS12	COASY	CALML5
GDF6	PCDH11X	LSM10	DHRS4	COBLL1	CALML6
GFAP	PCDH11Y	LSM14B	DHRS4L2	COG5	CALN1
GFOD1	PCDH15	LSM4	DHX36	COG6	CALR
GFRA1	PCDH17	LSS	DHX40	COL11A1	CALU
GFRA2	PCDH8	LUC7L	DIABLO	COL14A1	CAMK1D
GGA2	PCDHB15	LUC7L2	DIAPH1	COL19A1	CAMK1G
GGACT	PCDHB2	LY6E	DIAPH2	COL1A1	CAMK2A
GGCT	PCID2	LY6G5B	DICER1	COL1A2	CAMK2B
GGN	PCMTD1	LY6K	DIDO1	COL20A1	CAMK2D
GGT7	PCNP	LYNX1	DIEXF	COL26A1	CAMK2G
GHR	PCP4L1	LYPLA1	DIMT1	COL27A1	CAMK2N1
GIMAP1	PCSK9	LYPLA2	DIP2A	COL2A1	CAMK4
GIPC1	PCTP	LYRM4	DIP2B	COL3A1	CAMKK2
GIPC3	PCYT1B	LYZ	DIP2C	COL4A3	CAMKV
GIT2	PCYT2	MACC1	DIS3	COL4A5	CAMSAP1
GJA9	PDE10A	MACROD2	DIS3L2	COL4A6	CAMSAP3
GJB6	PDE11A	MAFA	DISC1	COL5A1	CAMTA1
GLB1L3	PDE2A	MAFG	DKFZP434H0512	COL6A2	CAND1
GLI2	PDE4A	MAG	DKK1	COL6A6	CANT1
GLI3	PDE4C	MAL	DLAT	COL8A2	CANX
GLI4	PDF	MALL	DLC1	COL9A2	CAP1
GLIS3	PDGFRB	MAN2B2	DLD	COLCA1	CAPN1
GLOD4	PDHA1	MANBAL	DLEU1	COLEC10	CAPN10
GLP1R	PDIA3	MAP2K3	DLG1	COMMD2	CAPN11
GLRB	PDK1	MAP2K7	DLG2	COMMD5	CAPN12
GLRX2	PDK3	MAP3K8	DLG3	COMMD7	CAPN15
GLTSCR1L	PDLIM1	MAP4	DLGAP3	COPA	CAPN2
GLYAT	PDPK1	MAPK12	DLX3	COPS2	CAPN3
GLYATL2	PDPR	MAPK15	DMGDH	COPS7B	CAPN5
GLYATL3	PDSS2	MAPRE3	DMKN	COPS8	CAPN6
GLYCTK	PDZD2	2022-03-01	DMRT2	COPZ1	CAPN7
GLYR1	PDZD4	2022-03-06	DMRTA1	COQ4	CAPNS1
GM2A	PDZD8	2022-03-08	DMRTC1	COQ7	CAPNS2
GMDS	PDZRN3	MARK2	DMRTC1B	CORO1C	CAPRIN1
GMEB2	PELI2	MARVELD2	DMRTC2	CORO2A	CAPS
GNA13	PER3	MASP2	DMTF1	CORO2B	CAPZA1
GNAI3	PEX10	MAU2	DMXL1	CORO6	CAPZB
GNAO1	PEX19	MAVS	DNA2	CORO7	CARD11
GNAS	PEX26	MB	DNAH14	COX15	CARD14
GNAT1	PEX5	MBD3	DNAH17	COX16	CARD18
GNAZ	PFKFB2	MBLAC2	DNAH17-AS1	COX17	CARD8
GNB4	PFN2	MBOAT1	DNAH3	COX19	CARF
GNL3L	PGBD4	MBTPS2	DNAH9	COX20	CARHSP1
GNPDA2	PGF	MCC	DNAJB12	COX6B1	CARKD
GNPTAB	PGM2L1	MCCC2	DNAJB13	COX7B	CARM1
GNRHR	PGP	MCF2L2	DNAJB14	COX7B2	CARNS1
GOLGA3	PHACTR1	MCHR1	DNAJB4	CP	CARS
GOLGA6A	PHACTR2	MCHR2	DNAJB5	CPA6	CARTPT
GOLGA6B	PHF5A	MCM9	DNAJB9	CPE	CASC10
GOLGA6C	PHLDA3	MCMDC2	DNAJC10	CPEB1	CASC3
GOLGA6D	PHLDB3	MCPH1	DNAJC15	CPEB4	CASK
GOLGA6L1	PHLPP2	MCTS1	DNAJC16	CPED1	CASKIN1
GOLGA6L10	PIAS2	MDM2	DNAJC18	CPLX2	CASP1
GOLGA6L4	PIGG	MDM4	DNAJC22	CPLX3	CASP10
GOLGA6L6	PIGQ	MEAF6	DNAJC27	CPLX4	CASP14
GOLGA6L9	PIK3C3	MECP2	DNAJC3	CPM	CASP16
GOLGA8F	PIK3IP1	MED16	DNAL1	CPNE1	CASP2
GOLGA8G	PIK3R1	MED22	DNALI1	CPNE2	CASP5
GOLGA8H	PIM3	MED26	DNASE1L1	CPNE4	CASP8
GOLGA8I	PIP4K2A	MED28	DNASE1L3	CPOX	CASP9
GOLGA8J	PIP4K2B	MED29	DNM1L	CPPED1	CASR
GOLGA8K	PISD	MEFV	DNM3	CPS1	CASZ1
GOLGA8M	PIWIL1	MEGF9	DNMT3A	CPSF2	CATSPER1
GOLGA8N	PKIA	MEMO1	DNMT3B	CPSF4	CATSPERG
GOLGA8O	PKLR	METTL15	DNTTIP2	CPSF6	CAV3
GOLGA8R	PKNOX1	METTL16	DOCK11	CPSF7	CBFA2T2
GOLPH3	PLAU	METTL22	DOCK3	CPT1A	CBFA2T3
GOLT1B	PLBD2	METTL2A	DOK3	CRADD	CBFB
GOSR1	PLD5	METTL2B	DOK6	CRB1	CBL
GOSR2	PLEKHA1	METTL7A	DOPEY1	CRBN	CBLB
GP1BB	PLEKHG1	METTL8	DPF2	CRCP	CBLN2
GPA33	PLEKHG2	MEX3B	DPF3	CREB3L1	CBLN3
GPAM	PLEKHG5	MFAP2	DPH3	CREB3L2	CBR1
GPANK1	PLEKHG7	MFN1	DPP10	CREB5	CBR4
GPATCH2L	PLEKHH2	MFRP	DPP8	CREBBP	CBS
GPC5	PLEKHJ1	MFSD2B	DPP9	CREBL2	CBX2
GPC6	PLEKHM1	MFSD9	DPPA3	CREBRF	CBX3
GPD1L	PLEKHM3	MGA	DPY19L1	CREBZF	CBX4
GPD2	PLSCR1	MGAT2	DPY19L3	CREG1	CBX5
GPHA2	PLXNA2	MGRN1	DPY19L4	CRELD1	CBX6
GPKOW	PLXNA4	MICA	DPYSL3	CRIPT	CBX7
GPLD1	PMEPA1	MICAL3	DR1	CRISP1	CBX8
GPM6A	PMPCA	MIEF2	DRAM2	CRISP3	CBY1
GPM6B	PMVK	MIER2	DRAXIN	CRISPLD2	CC2D1B
GPN2	POC1A	MIF4GD	DRG1	CRLF3	CC2D2B
GPR108	POC1B-GALNT4	MITF	DRP2	CRMP1	CCAR2
GPR124	PODNL1	MLC1	DSC3	CRP	CCBE1
GPR126	PODXL2	MLH1	DSE	CRTAP	CCBL2
GPR137C	POLE3	MLH3	DSG2	CRTC2	CCDC103
GPR15	POLH	MLLT6	DSN1	CRTC3	CCDC104
GPR153	POLR2D	MLXIP	DSTYK	CRX	CCDC107
GPR157	POLR2M	MMAB	DTD2	CRY1	CCDC108
GPR158	POP1	MMP14	DTL	CRY2	CCDC109B
GPR173	POU2F2	MMP17	DTNA	CRYBA1	CCDC113
GPR174	POU3F1	MMP24	DTX3L	CRYZL1	CCDC114
GPR180	POU3F2	MMS19	DTX4	CSAG1	CCDC115
GPR183	PPARA	MMS22L	DUSP10	CSE1L	CCDC116
GPR20	PPFIA1	MN1	DUSP11	CSF1	CCDC12
GPR26	PPFIA3	MOB1A	DUSP15	CSF1R	CCDC120
GPR50	PPFIBP1	MOB3B	DUSP16	CSF2RB	CCDC125
GPR56	PPIC	MOCS2	DUSP19	CSF3	CCDC127
GPR61	PPIG	MOG	DUSP3	CSF3R	CCDC132
GPR97	PPIL4	MOGS	DUSP4	CSGALNACT2	CCDC134
GPRC5A	PPM1L	MON1B	DUSP9	CSMD1	CCDC137
GPRC5B	PPP1R15A	MON2	DUXA	CSMD2	CCDC14
GPRIN2	PPP1R3B	MORC3	DVL3	CSMD3	CCDC141
GPRIN3	PPP1R3G	MORN3	DYM	CSN3	CCDC144A
GPS2	PPP2R1A	MPDU1	DYNAP	CSNK1A1	CCDC144NL
GRAMD1B	PPP2R5C	MPDZ	DYNC1I1	CSNK1E	CCDC147
GRAP2	PPP2R5E	MPHOSPH9	DYNC1I2	CSNK1G1	CCDC149
GRAPL	PPP5C	MPI	DYNC1LI1	CSNK1G3	CCDC152
GRHPR	PPT1	MPL	DYNLL1	CSNK2A1	CCDC153
GRIA2	PRAF2	MPLKIP	DYNLL2	CSRNP1	CCDC160
GRIA4	PRAMEF11	MPP2	DYNLRB1	CSRNP3	CCDC167
GRID1	PRAMEF15	MPRIP	DYNLT3	CST3	CCDC169
GRIK3	PRAMEF26	MPV17L	DYRK1A	CST5	CCDC170
GRIN2B	PRAMEF4	MRAS	DZIP1L	CSTA	CCDC171
GRK5	PRAMEF5	MRI1	E2F3	CSTB	CCDC172
GRM5	PRAMEF6	MRP63	E2F4	CSTF1	CCDC174
GRPEL1	PRAMEF9	MRPL12	E2F8	CTAGE8	CCDC176
GRSF1	PRC1	MRPL17	EAF1	CTAGE9	CCDC177
GSTA1	PRDM16	MRPL23	EBAG9	CTB-186H2.3	CCDC178
GSTA2	PRDM2	MRPL48	EBI3	CTBP2	CCDC179
GSTK1	PRDX6	MRPS14	EBNA1BP2	CTBS	CCDC18
GSTM3	PREX1	MRPS16	ECD	CTC-349C3.1	CCDC180
GSTO2	PREX2	MRPS17	ECE2	CTC-432M15.3	CCDC22
GTDC1	PRICKLE2	MRPS23	ECHDC3	CTC-435M10.3	CCDC25
GTF2H2C	PRKAA1	MRRF	EDA	CTC1	CCDC28A
GTF2H5	PRKAG3	MSANTD2	EDC3	CTD-2054N24.2	CCDC3
GTF2I	PRKAR2A	MSANTD3	EDDM3A	CTD-2117L12.1	CCDC30
GTF3C2	PRKCA	MSANTD4	EDIL3	CTD-2140B24.4	CCDC33
GTF3C4	PRKG2	MSC	EDN3	CTD-2207O23.12	CCDC36
GTPBP1	PRKRIP1	MSI2	EDNRA	CTD-2228K2.5	CCDC38
GUCA1C	PRMT2	MSRB2	EDNRB	CTD-2267D19.3	CCDC41
GUCD1	PRMT3	MSX2	EED	CTD-2368P22.1	CCDC42
GUCY1A2	PRPF4	MT-ND4L	EFCAB11	CTD-2545M3.6	CCDC42B
GUCY1A3	PRPH2	MT1X	EFCAB14	CTD-2616J11.4	CCDC47
GXYLT1	PRR13	MTA3	EFCAB2	CTDNEP1	CCDC50
GXYLT2	PRR14L	MTAP	EFNA1	CTDSP2	CCDC57
H1F0	PRR3	MTDH	EFNA5	CTDSPL	CCDC58
HABP2	PRRT1	MTFMT	EFR3B	CTH	CCDC59
HABP4	PRSS21	MTHFD1	EGFL6	CTIF	CCDC6
HAO1	PRSS22	MTHFR	EGLN1	CTNNA3	CCDC61
HAPLN1	PRSS23	MTM1	EGLN3	CTNNB1	CCDC64
HARBI1	PRTG	MTMR10	EGR2	CTNNBIP1	CCDC66
HAS2	PRUNE	MTMR12	EHD2	CTNND1	CCDC67
HAUS2	PSAP	MTMR3	EHD3	CTNS	CCDC68
HAUS3	PSD4	MTMR8	EHD4	CTPS1	CCDC69
HAUS6	PSEN2	MTMR9	EHF	CTPS2	CCDC71
HAVCR1	PSMC3IP	MTNR1A	EHHADH	CTSB	CCDC71L
HCAR1	PSMD9	MTO1	EID1	CTSO	CCDC73
HCFC1	PSME3	MTPAP	EIF1	CTSS	CCDC74A
HCFC2	PSTPIP1	MTR	EIF2A	CTSV	CCDC77
HCN1	PTAR1	MTRF1L	EIF2AK1	CTTN	CCDC79
HCN4	PTBP2	MTRNR2L5	EIF2AK3	CTTNBP2NL	CCDC8
HDAC10	PTCHD4	MUC17	EIF2B1	CTU1	CCDC80
HDAC11	PTGER3	MUC3A	EIF2B2	CUBN	CCDC81
HDAC5	PTGES3L	MUM1	EIF2B3	CUEDC1	CCDC82
HDAC9	PTGIS	MURC	EIF2B5	CUL2	CCDC85C
HDDC2	PTGS1	MX1	EIF2S2	CUL4A	CCDC86
HDLBP	PTPN14	MXD4	EIF2S3	CUL5	CCDC88C
HEATR3	PTPRF	MXRA7	EIF2S3L	CUX1	CCDC9
HEBP2	PTPRG	MYADML2	EIF3A	CWC25	CCDC90B
HECTD2	PTPRU	MYCBP	EIF3F	CX3CL1	CCDC92
HECW2	QDPR	MYCT1	EIF3H	CX3CR1	CCDC93
HELLS	QKI	MYH9	EIF3L	CXADR	CCDC94
HELZ	QPCT	MYL9	EIF3M	CXCL12	CCKBR
HEMK1	QSER1	MYLK3	EIF4B	CXCL17	CCL1
HERC4	QSOX2	MYO18A	EIF4E	CXCL2	CCL13
HES2	RAB11FIP1	MYO1F	EIF4E2	CXCL6	CCL22
HEXA	RAB11FIP4	MYO3B	EIF4E3	CXCL9	CCL28
HEYL	RAB19	MYO9B	EIF4EBP2	CXCR2	CCL4
HGF	RAB22A	MYOZ3	EIF5	CXCR6	CCL4L1
HGFAC	RAB32	MYPN	EIF5A	CXorf23	CCL4L2
HHIP	RAB33B	MYT1	EIF5AL1	CXorf31	CCL8
HHLA1	RAB39B	NAA35	ELAVL1	CXorf36	CCM2L
HHLA2	RAB3C	NAA38	ELAVL3	CXorf40A	CCNB1
HIATL2	RAB3GAP1	NAA40	ELAVL4	CXorf56	CCNB1IP1
HIBCH	RAB3IP	NACC1	ELF4	CXorf57	CCND2
HIF1A	RAB5B	NACC2	ELF5	CXorf64	CCND3
HIF3A	RAB8B	NADK	ELK1	CYB561	CCNDBP1
HIGD1A	RABGAP1L	NAIF1	ELK3	CYB561A3	CCNE2
HIP1	RABIF	NALCN	ELK4	CYB561D1	CCNF
HIPK2	RAC1	NAMPT	ELL	CYB5A	CCNG1
HIST1H2AG	RAD18	NANOG	ELL3	CYB5D1	CCNG2
HIST1H2AH	RAD50	NANOS1	ELMOD1	CYB5D2	CCNJL
HIST1H2BF	RAD51C	NAPEPLD	ELOVL2	CYB5R1	CCNK
HIST1H2BN	RAI14	NARF	ELOVL5	CYCS	CCNL2
HIST1H3A	RALA	NARG2	ELOVL7	CYFIP2	CCNO
HIST1H4E	RALGAPA2	NAT14	ELP2	CYGB	CCNT1
HKR1	RALGPS1	NAT16	EMB	CYHR1	CCNT2
HLA-A	RALGPS2	NAT8L	EMC1	CYLD	CCNY
HLA-DOA	RANBP9	NBEAL1	EMC2	CYP17A1	CCNYL1
HLA-DOB	RAP1B	NBR1	EMC8	CYP19A1	CCPG1
HLA-DPB1	RAP1GAP2	NCAM2	EMCN	CYP1A1	CCR1
HLA-E	RAPGEF3	NCAN	EML1	CYP20A1	CCR10
HLA-G	RASEF	NCAPH2	EML2	CYP26A1	CCR2
HLF	RASGRF2	NCF1	EML6	CYP26B1	CCR4
HMBS	RASGRP3	NCK2	EMP1	CYP27B1	CCR7
HMCES	RASL10B	NCKAP1	EMP2	CYP27C1	CCR8
HMGCR	RASL11A	NCR3LG1	EMR2	CYP2A7	CCR9
HMMR	RASSF4	NDC1	EMX1	CYP2B6	CCRN4L
HMX3	RAVER1	NDE1	EMX2	CYP2C19	CCS
HNF4A	RAVER2	NDEL1	ENAM	CYP2S1	CCSAP
HNMT	RBBP8	NDOR1	ENC1	CYP2U1	CCSER1
HNRNPA2B1	RBFOX2	NDST1	ENDOD1	CYP2W1	CCT4
HNRNPLL	RBM12B-AS1	NDST3	ENG	CYP39A1	CCT7
HNRNPUL1	RBM14	NDUFA4L2	ENGASE	CYP4F12	CCZ1
HOMEZ	RBM23	NDUFA7	ENPEP	CYP4F2	CCZ1B
HOOK3	RBM33	NDUFAF7	ENPP4	CYP4F3	CD109
HORMAD2	RBM8A	NDUFB5	ENPP6	CYP4V2	CD151
HOXA1	RBPMS	NDUFC1	ENSA	CYP7B1	CD160
HOXA10	RCC2	NDUFS1	ENTPD1	CYP8B1	CD163
HOXA2	RCL1	NDUFS7	ENTPD4	CYR61	CD164
HOXB5	RCOR1	NEBL	ENTPD5	CYSLTR2	CD164L2
HOXB6	RD3	NECAB3	ENTPD7	CYTH2	CD177
HOXB8	RELA	NECAP2	ENY2	CYTH4	CD180
HOXC12	RELL1	NEDD4L	EOMES	CYTL1	CD1E
HOXC13	REPIN1	NEK2	EPB41L3	DAAM2	CD200
HOXC9	REXO1L1	NEK6	EPB41L5	DAB2	CD209
HOXD3	REXO4	NETO2	EPG5	DAB2IP	CD247
HPCA	RFNG	NFAM1	EPGN	DACH1	CD248
HPCAL4	RFTN2	NFASC	EPHA4	DACT2	CD27
HPS1	RGS12	NFATC3	EPHA5	DACT3	CD274
HPX	RGS7BP	NFIB	EPHA7	DAD1	CD276
HR	RHBDL3	NFIC	EPHX2	DAG1	CD2BP2
HRK	RHOA	NFIX	EPM2A	DAGLA	CD300LB
HS1BP3	RIC8B	NFRKB	EPM2AIP1	DAP	CD300LG
HS2ST1	RICTOR	NGFR	EPRS	DAPP1	CD302
HS3ST1	RIMBP2	NHLRC2	EPS15	DARS2	CD320
HS3ST3A1	RIT1	NHP2	EPS8	DBF4B	CD37
HS6ST2	RLN2	NIF3L1	EPS8L3	DBH	CD38
HSBP1L1	RNF130	NINJ1	EPSTI1	DBNDD1	CD3D
HSD11B2	RNF144A	NIPAL3	EPT1	DBNDD2	CD3E
HSD17B12	RNF149	NKX2-3	ERAP1	DBNL	CD4
HSD17B13	RNF150	NKX2-5	ERAS	DBR1	CD40
HSDL2	RNF165	NKX6-1	ERBB4	DBT	CD47
HSPA2	RNF169	NKX6-2	ERC1	DBX2	CD48
HSPA4L	RNF20	NKX6-3	ERCC1	DCAF10	CD5
HSPA6	RNF43	NLGN4X	ERCC2	DCAF11	CD55
HSPB11	RNF44	NLRC3	ERCC6	DCAF12	CD58
HSPBAP1	ROCK2	NLRP1	ERCC6-PGBD3	DCAF13	CD59
HSPH1	RORB	NME1-NME2	ERCC6L	DCAF16	CD6
HTATIP2	RP1-170O19.20	NME2	ERCC6L2	DCAF8	CD63
HTR3E	RP11-1055B8.7	NMNAT1	ERCC8	DCAF8L1	CD7
HTR4	RP11-114H20.1	NMNAT2	EREG	DCAKD	CD72
HTR5A	RP11-126K1.2	NNMT	ERF	DCBLD2	CD74
HTR5A-AS1	RP11-156E8.1	NOL10	ERGIC2	DCC	CD79A
HYAL1	RP11-181C3.1	NOL12	ERI1	DCDC2	CD80
HYDIN	RP11-247C2.2	NOL7	ERI2	DCHS1	CD83
IBA57	RP11-268J15.5	NOL9	ERLEC1	DCLK1	CD84
ICA1L	RP11-295D22.1	NOM1	ERLIN2	DCP1A	CD8A
ID2	RP11-343C2.12	NONO	ERMP1	DCPS	CD8B
ID4	RP11-363G10.2	NOS1AP	ERN1	DCT	CD93
IDO2	RP11-67H2.1	NOTO	ERO1LB	DCTN2	CD96
IDS	RP11-793H13.10	NOVA2	ERP44	DCTN3	CD97
IER2	RP11-834C11.12	NPBWR1	ERRFI1	DCTN4	CD99
IER5L	RP13-996F3.4	NPC2	ERVMER34-1	DCTN5	CD99L2
IFIT1	RP13-996F3.5	NPHS1	ESCO1	DCTN6	CDC14A
IFT46	RPA1	NPLOC4	ESCO2	DCUN1D1	CDC14B
IFT74	RPAP2	NPR1	ESF1	DCUN1D3	CDC20B
IGDCC3	RPH3AL	NQO2	ESR1	DCUN1D4	CDC23
IGF1	RPL27A	NR1I3	ESR2	DCUN1D5	CDC25A
IGF2BP1	RPP14	NR6A1	ESRRA	DCX	CDC25B
IGF2BP2	RPP30	NRDE2	ESRRG	DDAH1	CDC27
IGF2R	RPS23	NRG1	ESYT1	DDB1	CDC34
IGFBP4	RPS6KA2	NRIP3	ESYT3	DDHD1	CDC37
IGFBP7	RPS6KA3	NRXN3	ETF1	DDHD2	CDC37L1
IGFBPL1	RPS6KB1	NSD1	ETFA	DDIT4L	CDC40
IGFN1	RPS9	NSL1	ETNK1	DDR1	CDC42
IGLON5	RPTOR	NSMF	ETS1	DDR2	CDC42BPA
IGSF1	RPUSD1	NSUN3	ETV3	DDRGK1	CDC42BPB
IGSF10	RRN3	NSUN4	ETV6	DDTL	CDC42BPG
IKZF1	RRP1	NT5C1A	EVC	DDX10	CDC42EP1
IKZF3	RSAD2	NT5DC3	EVI2A	DDX11	CDC42EP2
IL10RA	RSG1	NTN1	EVI5	DDX17	CDC42EP3
IL13RA1	RSL1D1	NUAK2	EVL	DDX18	CDC42EP4
IL15	RTF1	NUCB1	EXOC1	DDX19A	CDC42SE1
IL17RB	RTFDC1	NUDC	EXOC3	DDX19B	CDC6
IL1A	RUNX2	NUDT1	EXOC3L4	DDX20	CDC7
IL1B	RXFP3	NUDT4	EXOC5	DDX23	CDC73
IL1RAPL1	RXRB	NUDT8	EXOC6B	DDX31	CDCA2
IL1RL1	RXRG	NUP155	EXOC8	DDX3X	CDCA4
IL20	RYBP	NUP93	EXOSC2	DDX3Y	CDCA5
IL23R	S1PR1	NXF1	EXOSC7	DDX42	CDCA7L
IL24	S1PR5	NXN	EXTL2	DDX54	CDCA8
IL2RB	SACM1L	OAZ1	EYA3	DDX58	CDCP2
IL36RN	SAMD11	OBP2A	EYA4	DECR1	CDH1
IL5RA	SAMD12	OBP2B	EZH1	DEDD	CDH11
IL7R	SAP30L	OCIAD2	F10	DEDD2	CDH12
ILF3	SAR1A	OCLN	F11	DEF6	CDH13
IMMT	SART3	OGFOD2	F11R	DEFB105A	CDH18
IMP4	SATB2	OGFOD3	F9	DEFB105B	CDH19
IMPA2	SCAF11	OLFML2A	FA2H	DEFB107A	CDH23
IMPAD1	SCARB1	OLIG1	FAAH	DEFB107B	CDH24
IMPG1	SCN2A	OLIG2	FABP1	DEFB123	CDH26
ING1	SCN2B	ONECUT1	FABP7	DENND1A	CDH3
ING2	SCRN1	ONECUT2	FADS1	DENND1C	CDH4
INHBA	SCRT1	ONECUT3	FADS3	DENND2D	CDH5
INO80B	SCRT2	OPA3	FADS6	DENND5B	CDH7
INO80C	SCUBE1	OPRM1	FAF1	DENR	CDH8
INO80D	SDE2	OR2A4	FAF2	DEPDC1	CDHR1
INPP4A	SDHAF2	OR7D2	FAHD2A	DERL1	CDHR3
INPP4B	SEC16B	ORAI2	FAIM3	DERL2	CDHR4
INPP5J	SEC24A	OSBP2	FAM102B	DERL3	CDIP1
INPPL1	SEC24B	OSBPL10	FAM105B	DESI2	CDIPT
INSIG1	SEMA4A	OSBPL2	FAM106A	DFFA	CDK10
INSM1	SEMA4D	OSM	FAM110B	DFFB	CDK12
INSR	SENP5	OTUB1	FAM110C	DGAT1	CDK13
INTS10	SEPHS1	OTUD3	FAM111A	DGCR14	CDK14
INTS4	2022-09-11	OTUD7B	FAM111B	DGCR2	CDK15
INTS6	SERPINA4	OXCT2	FAM114A1	DGCR6	CDK16
INTS8	SERPINB5	OXER1	FAM114A2	DGCR6L	CDK17
IPMK	SERPING1	P2RX6	FAM115C	DGKB	CDK19
IPO5	SERTAD2	P2RY2	FAM117A	DGKE	CDK2
IQCG	SESN3	P2RY8	FAM117B	DGKG	CDK20
IQSEC3	SESTD1	P4HA2	FAM118A	DGKH	CDK3
IRAK3	SETD5	P4HB	FAM120AOS	DGKI	CDK4
IREB2	SETD8	P4HTM	FAM120B	DGKQ	CDK5R1
IRF1	SETX	PACSIN2	FAM120C	DGUOK	CDK6
IRF2BPL	SF3B1	PAG1	FAM122A	DHCR7	CDK9
IRF5	SFTA3	PAK3	FAM124A	DHDDS	CDKL1
IRF8	SGK2	PAK4	FAM126A	DHFR	CDKN1A
IRS1	SH2D4B	PAK6	FAM127A	DHFRL1	CDKN1C
ISCA2	SH2D5	PALLD	FAM127B	DHODH	CDKN2AIP
ISCU	SH3KBP1	PANK4	FAM127C	DHRS11	CDKN2AIPNL
ISY1	SH3PXD2B	PAPOLG	FAM129A	DHRS7B	CDKN2B
ISY1-RAB43	SH3RF3	PARD6B	FAM132B	DHRSX	CDKN2C
ITGA1	SHANK2	PARP11	FAM133A	DHTKD1	CDKN2D
ITGA11	SHISA9	PARP2	FAM134A	DHX33	CDKN3
ITGA3	SHROOM1	PARP3	FAM135A	DHX36	CDNF
ITGAV	SHROOM3	PARVA	FAM136A	DHX40	CDPF1
ITGB3	SIGLEC1	PAX2	FAM13A	DIABLO	CDR2L
ITIH5	SIGLEC6	PAX3	FAM13B	DIAPH1	CDRT4
ITPA	SIN3A	PAX9	FAM149B1	DIAPH2	CDS1
ITPKC	SIN3B	PCBD1	FAM154A	DIAPH3	CDS2
ITPR1	SIPA1	PCDH1	FAM155A	DICER1	CDSN
ITPR2	SIRPA	PCDH19	FAM155B	DIDO1	CDT1
ITPRIP	SIRT5	PCDHB11	FAM160B2	DIO1	CDV3
IVL	SIX2	PCDHB2	FAM161A	DIO2	CDX1
IYD	SIX3	PCDHB5	FAM161B	DIP2B	CDX2
JAG1	SIX6	PCNP	FAM162A	DIP2C	CDYL2
JAK2	SKI	PCYT1B	FAM163A	DIRAS1	CEACAM16
JMJD8	SLC11A2	PDCD1	FAM163B	DIRAS2	CEACAM19
JMY	SLC12A4	PDCL3	FAM167A	DIRC2	CEACAM21
JTB	SLC12A5	PDDC1	FAM168A	DIS3	CEACAM4
KAAG1	SLC12A6	PDE10A	FAM169A	DIS3L	CEACAM8
KALRN	SLC13A3	PDE4C	FAM169B	DIS3L2	CEBPD
KANK2	SLC16A10	PDE7A	FAM171B	DISC1	CEBPE
KARS	SLC16A6	PDE7B	FAM173B	DIXDC1	CEBPG
KAT6B	SLC17A7	PDF	FAM175A	DKFZP761J1410	CECR2
KAT7	SLC1A5	PDGFA	FAM178A	DKFZP779L1853	CECR5
KATNAL1	SLC22A15	PDK3	FAM179A	DKK3	CECR6
KATNBL1	SLC22A16	PDLIM4	FAM180A	DLD	CELF1
KBTBD11	SLC22A23	PDPK1	FAM183B	DLG2	CELF2
KBTBD2	SLC24A4	PDXK	FAM184B	DLG3	CELF3
KCMF1	SLC25A16	PELI2	FAM186A	DLG5	CELF5
KCNA6	SLC25A34	PEMT	FAM186B	DLGAP1	CELSR1
KCNAB1	SLC25A37	PER1	FAM189A1	DLGAP2	CELSR2
KCNB1	SLC25A4	PEX10	FAM189B	DLGAP3	CELSR3
KCNC1	SLC25A42	PEX11A	FAM192A	DLK1	CEMP1
KCNC3	SLC25A45	PEX13	FAM196B	DLX1	CEND1
KCND2	SLC25A46	PEX16	FAM198B	DLX6	CENPA
KCND3	SLC27A4	PEX2	FAM19A1	DMBX1	CENPBD1
KCNE3	SLC29A4	PEX26	FAM200B	DMC1	CENPC
KCNG4	SLC2A4RG	PEX5L	FAM204A	DMD	CENPF
KCNH1	SLC30A4	PFKFB2	FAM206A	DMGDH	CENPI
KCNH5	SLC30A8	PFKFB3	FAM208A	DMKN	CENPM
KCNIP3	SLC34A1	PGAM5	FAM20B	DMRTA2	CENPO
KCNJ1	SLC35B4	PGM2L1	FAM20C	DMRTB1	CENPP
KCNJ10	SLC35D1	PGP	FAM210B	DMWD	CENPV
KCNJ15	SLC35E1	PGPEP1	FAM212B	DMXL1	CENPW
KCNJ16	SLC35E2	PHACTR1	FAM213A	DNA2	CEP104
KCNJ3	SLC35E2B	PHACTR4	FAM216A	DNAAF2	CEP120
KCNJ5	SLC35F5	PHB2	FAM216B	DNAH10OS	CEP170B
KCNJ6	SLC38A9	PHC3	FAM217B	DNAH11	CEP350
KCNK10	SLC39A11	PHF1	FAM218A	DNAH14	CEP41
KCNK12	SLC39A3	PHF12	FAM221A	DNAH17	CEP44
KCNK5	SLC39A9	PHF15	FAM221B	DNAH17-AS1	CEP55
KCNK6	SLC41A2	PHF17	FAM222B	DNAH3	CEP63
KCNMA1	SLC44A1	PHF21B	FAM227A	DNAJA2	CEP68
KCNMB1	SLC47A1	PHF6	FAM227B	DNAJB1	CEP72
KCNMB3	SLC4A8	PHF7	FAM26D	DNAJB12	CEP78
KCNN3	SLC51B	PHF8	FAM26E	DNAJB14	CEP85
KCNQ2	SLC6A19	PHLDB2	FAM3C	DNAJB2	CEP85L
KCNQ3	SLC6A7	PHYHD1	FAM45A	DNAJB4	CEP89
KCNQ5	SLC8A1	PI4K2A	FAM46C	DNAJB5	CEP97
KCNS1	SLC9A2	PIAS2	FAM46D	DNAJB6	CERCAM
KCNS2	SLC9B2	PIGQ	FAM47E	DNAJB9	CERK
KCNV1	SLCO4C1	PIGS	FAM47E-STBD1	DNAJC10	CERKL
KCTD13	SLITRK4	PIGW	FAM49A	DNAJC13	CERS1
KCTD14	SLK	PIGX	FAM49B	DNAJC16	CERS3
KCTD16	SLMAP	PIGZ	FAM63B	DNAJC2	CERS4
KCTD20	SMAD4	PIK3C2B	FAM65B	DNAJC21	CERS6
KCTD6	SMAD6	PIK3R2	FAM69C	DNAJC24	CES2
KCTD7	SMARCD1	PIN4	FAM71F2	DNAJC27	CES3
KDELR3	SMC2	PIPOX	FAM73A	DNAJC28	CES4A
KDM1B	SMCO4	PITX1	FAM73B	DNAJC3	CETN2
KDM2A	SMIM11	PIWIL2	FAM76A	DNAJC5	CFC1
KDM4C	SMIM13	PKD1L2	FAM83B	DNAJC5G	CFD
KDM5A	SMUG1	PKNOX1	FAM83D	DNAL1	CFH
KDM5B	SMURF2	PLA2G16	FAM83F	DNALI1	CFHR4
KHDRBS3	SMYD3	PLA2G2F	FAM83G	DNASE1L3	CFHR5
KHNYN	SNN	PLAA	FAM84A	DNLZ	CFL2
KIAA0020	SNPH	PLAC8	FAM84B	DNM2	CFLAR
KIAA0087	SNX1	PLAT	FAM89A	DNM3	CGA
KIAA0355	SNX13	PLCB3	FAM8A1	DNMT3A	CGGBP1
KIAA0368	SNX20	PLCG1	FAM92A1	DNMT3B	CGN
KIAA0408	SNX24	PLCXD1	FAM98A	DNPEP	CGNL1
KIAA0513	SNX30	PLCXD3	FAM98B	DNTTIP2	CGREF1
KIAA0754	SNX33	PLD1	FANCB	DOCK1	CGRRF1
KIAA0825	SNX5	PLD4	FANCL	DOCK11	CH25H
KIAA1045	SOBP	PLEKHB1	FANCM	DOCK5	CHAC1
KIAA1143	SOCS2	PLEKHF1	FANK1	DOCK7	CHAD
KIAA1161	SOCS4	PLEKHG2	FAR2	DOCK8	CHCHD5
KIAA1210	SOCS5	PLEKHG3	FARSB	DOCK9	CHCHD6
KIAA1239	SOCS6	PLEKHG4B	FASTKD2	DOK3	CHD1
KIAA1244	SON	PLEKHG5	FAT3	DOK4	CHD2
KIAA1324L	SORBS3	PLGLB1	FAXC	DOK5	CHD3
KIAA1328	SORCS3	PLGLB2	FBN2	DOK6	CHD5
KIAA1430	SORT1	PLIN3	FBXL13	DOLPP1	CHD6
KIAA1456	SOX1	PLIN5	FBXL14	DOPEY1	CHD7
KIAA1468	SOX11	PLXDC1	FBXL17	DOT1L	CHD8
KIAA1549L	SOX12	PLXNA1	FBXL2	DPAGT1	CHD9
KIAA1551	SOX13	PLXNA3	FBXL20	DPCR1	CHDH
KIAA1671	SOX30	PMEPA1	FBXL3	DPF2	CHEK1
KIAA1755	SOX6	PMM2	FBXL4	DPH1	CHEK2
KIAA1958	SOX8	PMPCA	FBXL8	DPH5	CHFR
KIF13B	SP1	PMVK	FBXO22	DPH6	CHGA
KIF16B	SP100	PNMAL2	FBXO24	DPM1	CHI3L1
KIF1A	SPATA6	PNO1	FBXO28	DPM2	CHIC1
KIF1B	SPATA6L	PNPLA3	FBXO30	DPP10	CHID1
KIF26B	SPATS2L	PNRC1	FBXO32	DPP8	CHKA
KIF3B	SPCS2	POC1B-GALNT4	FBXO40	DPPA3	CHM
KIF3C	SPEF1	PODN	FBXO41	DPT	CHML
KIF4B	SPEF2	POF1B	FBXO42	DPY19L1	CHMP1A
KIF5A	SPEN	POFUT2	FBXO45	DPY19L3	CHMP3
KIF5C	SPHK2	POLA2	FBXO46	DPY19L4	CHMP4B
KIF6	SPN	POLE	FBXO9	DPYD	CHMP6
KIN	SPNS2	POLH	FBXW11	DPYSL2	CHMP7
KIRREL	SPPL2A	POLL	FBXW2	DPYSL3	CHORDC1
KITLG	SPRED2	POLM	FBXW8	DRAXIN	CHP1
KLC1	SPRR2G	POLR1C	FCAR	DRD2	CHP2
KLF10	SPRY4	POLR1E	FCF1	DRD3	CHPF
KLF12	SPRYD3	POLR2E	FCGR2B	DRG1	CHPT1
KLF2	SPRYD7	POLR2J2	FCHO2	DRGX	CHRAC1
KLF3	SREK1IP1	POLR3H	FCHSD2	DSC1	CHRD
KLF6	SRGAP1	POLR3K	FCN2	DSCAM	CHRDL1
KLF8	SRP54	POM121	FCRL5	DSE	CHRM1
KLHDC10	SRP68	POM121L7	FCRL6	DSEL	CHRM2
KLHDC8A	SRPR	POMT2	FDX1	DSG4	CHRM3
KLHL18	SRRM3	POU2F1	FEM1A	DST	CHRNA1
KLHL23	SRSF1	POU3F1	FEM1C	DSTN	CHRNA10
KLHL24	SRSF11	POU4F3	FER	DSTYK	CHRNA2
KLHL3	SSH1	PPAP2B	FERMT1	DTHD1	CHRNA4
KLHL30	SSH2	PPAPDC3	FERMT2	DTL	CHRNA5
KLHL31	SSPN	PPARA	FFAR2	DTWD1	CHRNA6
KLHL38	SSR1	PPARD	FGA	DTWD2	CHRNB2
KLHL4	SSSCA1	PPARGC1A	FGD4	DTX3L	CHRND
KLHL42	SSTR2	PPARGC1B	FGF1	DTX4	CHRNE
KLHL5	ST3GAL2	PPDPF	FGF2	DTYMK	CHRNG
KLHL7	ST8SIA3	PPFIA3	FGF23	DUOXA2	CHST1
KLK15	STARD13	PPID	FGF7	DUS1L	CHST10
KLK7	STARD3	PPIL4	FGF9	DUSP1	CHST11
KLRG2	STARD3NL	PPL	FGFR1	DUSP14	CHST12
KNCN	STARD5	PPM1B	FGFR1OP	DUSP16	CHST14
KNDC1	STARD7	PPM1D	FGFR1OP2	DUSP19	CHST15
KNSTRN	STAU2	PPM1F	FGFR4	DUSP2	CHST2
KPNA1	STEAP2	PPM1K	FGG	DUSP26	CHST3
KPNA4	STIM2	PPM1L	FGR	DUSP28	CHST6
KPNA6	STK11	PPM1M	FHIT	DUSP3	CHST7
KRAS	STK4	PPM1N	FHL2	DUSP8	CHSY1
KRBOX4	STOML3	PPP1R15A	FIBCD1	DVL3	CHSY3
KREMEN1	STPG1	PPP1R15B	FIBIN	DYM	CHTF8
KRT32	STRN	PPP1R27	FIG4	DYNAP	CHTOP
KRT35	STUB1	PPP1R8	FIGNL1	DYNC1I1	CHUK
KRT5	STX17	PPP1R9B	FILIP1	DYNC1LI2	CHURC1
KRT73	STX2	PPP2R1A	FITM2	DYNC2LI1	CHURC1-FNTB
KRT80	STX3	PPP2R2C	FKBP14	DYNLL2	CIAO1
KRTAP3-1	STX7	PPP2R5C	FKBP15	DYRK3	CIAPIN1
KRTAP4-11	STXBP4	PPP3R1	FKBP4	E2F1	CIB1
KRTAP4-7	SUGT1	PPP5C	FKBP5	E2F2	CIDEB
KRTAP4-8	SUMO3	PPP5D1	FKBP8	E2F3	CIITA
KRTAP4-9	SUN1	PPP6R3	FKBP9	E2F6	CINP
KSR1	SURF2	PQLC1	FLCN	EARS2	CIRBP
KSR2	SUV39H1	PQLC2	FLG2	EBF1	CIRH1A
L3MBTL1	SV2C	PRAMEF18	FLI1	EBF2	CISD1
LACE1	SWAP70	PRAMEF19	FLJ27365	EBF4	CISD2
LAIR1	SYK	PRAMEF22	FLJ45079	EBPL	CISD3
LAMA4	SYNGR2	PRAMEF3	FLRT2	ECHDC2	CIT
LAMA5	SYNGR3	PRCD	FLRT3	ECHDC3	CITED2
LAMP2	SYNJ1	PRDM12	FLVCR1	ECM2	CITED4
LAMTOR3	SYNPO	PRDM15	FLYWCH1	EDA	CKAP2L
LANCL2	SYNPO2L	PRDM16	FMN1	EDAR	CKAP5
LANCL3	SYNRG	PRDM2	FMNL2	EDC3	CKB
LARP4	SYT1	PRELP	FMNL3	EDEM1	CKLF-CMTM1
LASP1	SYT10	PRICKLE1	FN1	EDEM2	CKM
LATS1	SYT11	PRIM1	FN3KRP	EDEM3	CKMT2
LBX2	SYT14	PRKAA1	FNBP1	EDN1	CLASP1
LCLAT1	SYT15	PRKAA2	FNBP1L	EEF1A1	CLASP2
LCMT2	SYTL4	PRKACA	FNDC3A	EEF2K	CLASRP
LCORL	TAB3	PRKAR1B	FNDC3B	EEFSEC	CLCC1
LCP1	TACC1	PRKAR2A	FNDC9	EEPD1	CLCN2
LDB1	TADA2A	PRKCA	FNIP1	EFCAB1	CLCN3
LDB3	TAGAP	PRKX	FNIP2	EFCAB11	CLCN4
LDHA	TAL1	PRMT7	FOCAD	EFCAB13	CLCN5
LDHC	TANC2	PRMT8	FOSB	EFCAB14	CLCN6
LDLR	TAOK1	PROX2	FOSL2	EFCAB2	CLCN7
LDLRAD2	TARSL2	PRPF38A	FOXD3	EFCAB4B	CLDN1
LDOC1L	TAS1R3	PRPF6	FOXF2	EFCAB5	CLDN14
LEFTY1	TAS2R5	PRPS1	FOXJ2	EFCAB6	CLDN18
LEMD3	TAX1BP1	PRPSAP1	FOXN3	EFEMP1	CLDN19
LEP	TAX1BP3	PRR11	FOXO4	EFEMP2	CLDN2
LEPR	TBC1D10B	PRR13	FOXR2	EFHC1	CLDN22
LETMD1	TBC1D16	PRR24	FPGS	EFHD1	CLDN23
LFNG	TBC1D20	PRR26	FPGT-TNNI3K	EFHD2	CLDN4
LGALS8	TBC1D22A	PRRT2	FPR1	EFNA4	CLDN5
LGI4	TBC1D2B	PRX	FPR2	EFNB1	CLDN6
LGR4	TBC1D5	PSD4	FRA10AC1	EFR3A	CLDND1
LHCGR	TBL1X	PSMA2	FREM2	EFR3B	CLEC12A
LHFPL2	TBL3	PSMB2	FRG1B	EGF	CLEC12B
LHPP	TBX20	PSMC2	FRK	EGFLAM	CLEC16A
LHX3	TC2N	PSMD12	FRMD3	EGFR	CLEC2B
LHX4	TCEANC2	PSMG4	FRMD4B	EGLN3	CLEC2D
LHX5	TCF12	PSTPIP2	FRMD5	EGR2	CLEC2L
LHX6	TCF23	PTBP2	FRMPD4	EGR3	CLEC4C
LHX9	TCF3	PTCD1	FRRS1	EHD3	CLEC4G
LIFR	TCF7L2	PTCD3	FRRS1L	EIF1AD	CLHC1
LIG3	TCHP	PTDSS1	FRS2	EIF1AX	CLIC5
LILRA1	TCN2	PTDSS2	FRYL	EIF2A	CLIC6
LILRA6	TCP10	PTGDR2	FSBP	EIF2AK2	CLINT1
LIMCH1	TCP10L2	PTGES	FSD1L	EIF2B1	CLIP1
LIMD1	TCTN1	PTGFRN	FSD2	EIF2B3	CLIP2
LIMS2	TEAD1	PTGIS	FSHB	EIF2S3	CLIP4
LIN54	TEAD3	PTGR2	FSTL1	EIF3G	CLK3
LIN7A	TEDDM1	PTK6	FSTL4	EIF3L	CLK4
LINC00998	TENM3	PTK7	FSTL5	EIF4B	CLLU1
LIPG	TENM4	PTPLAD2	FTL	EIF4E	CLMN
LITAF	TEX26	PTPLB	FTO	EIF4E1B	CLMP
LL22NC03-63E9.3	TFAP2A	PTPMT1	FTSJ3	EIF4E2	CLN5
LLPH	TFAP2B	PTPN1	FUCA1	EIF4E3	CLN6
LMAN2L	TFE3	PTPN14	FUS	EIF4EBP1	CLN8
LMCD1	TGFBR2	PTPN2	FUT10	EIF4EBP2	CLNS1A
LMO4	TGFBR3	PTPRE	FUT11	EIF4ENIF1	CLOCK
LMOD2	TGIF1	PTPRF	FUT4	EIF4G1	CLPB
LMOD3	TGOLN2	PTPRN2	FUT5	ELAC2	CLPX
LONP2	THAP1	PTPRS	FUT6	ELANE	CLRN1
LONRF2	THAP8	PTPRT	FUT8	ELAVL3	CLSPN
LOX	THRA	PTRH1	FUT9	ELAVL4	CLSTN1
LOXHD1	THSD7B	PUS7	FXN	ELF1	CLSTN2
LOXL1	TIA1	PUSL1	FXR1	ELF3	CLTC
LOXL4	TIAL1	PXMP4	FXYD5	ELK1	CLTCL1
LPAR2	TICRR	QPCTL	FXYD6	ELK3	CLU
LPAR6	TIFA	QSOX1	FZD1	ELK4	CLUAP1
LPGAT1	TIMELESS	QSOX2	FZD3	ELL2	CLUH
LPHN2	TIMM10	RAB11B	FZD4	ELMO1	CLVS2
LPP	TIMP3	RAB11FIP3	FZD5	ELMOD1	CLYBL
LPXN	TIRAP	RAB13	FZD6	ELMOD2	CMBL
LRAT	TJP2	RAB18	FZD7	ELMOD3	CMKLR1
LRCH3	TK2	RAB36	FZD8	ELN	CMPK2
LRIG1	TLDC1	RAB3A	G2E3	ELOF1	CMTM1
LRIG3	TLL2	RAB3C	G3BP1	ELOVL2	CMTM3
LRP12	TLN2	RAB3D	G6PC	ELP2	CMTM4
LRP3	TLR4	RAB3GAP1	G6PC2	ELP3	CMTM6
LRP8	TLR6	RAB40B	G6PC3	ELP4	CMTM7
LRRC1	TMBIM6	RAB40C	GAB1	EMB	CMTR1
LRRC14	TMC4	RAB43	GAB2	EMC1	CMYA5
LRRC15	TMC6	RABAC1	GAB4	EMC10	CNBP
LRRC2	TMCC3	RABEPK	GABBR1	EMC4	CNDP1
LRRC25	TMED4	RABL5	GABBR2	EMC7	CNDP2
LRRC28	TMED8	RAC1	GABPB1	EMC8	CNGA2
LRRC29	TMEM104	RAD1	GABPB2	EMILIN2	CNGA4
LRRC3	TMEM106B	RAD50	GABRA1	EMILIN3	CNIH1
LRRC39	TMEM126B	RAD51L3-RFFL	GABRA2	EML5	CNIH2
LRRC3DN	TMEM132B	RADIL	GABRA3	EMP1	CNIH3
LRRC4B	TMEM155	RAET1E	GABRA4	EMP2	CNIH4
LRRC4C	TMEM159	RAI1	GABRB1	EMR2	CNKSR2
LRRC58	TMEM164	RALGPS1	GABRB2	EMX1	CNKSR3
LRRC69	TMEM167A	RALY	GABRE	EMX2	CNN1
LRRC7	TMEM169	RANBP3L	GABRG2	ENAH	CNN2
LRRC8B	TMEM184A	RANGAP1	GABRG3	ENAM	CNNM1
LRRC8C	TMEM185B	RAP1A	GABRP	ENC1	CNNM2
LRRD1	TMEM196	RAP1GAP	GABRQ	ENDOD1	CNNM3
LRRK2	TMEM2	RAP1GAP2	GABRR2	ENGASE	CNNM4
LRRTM1	TMEM204	RAPGEF1	GAD2	ENHO	CNOT2
LRRTM2	TMEM209	RARRES3	GADL1	ENKD1	CNOT6L
LRRTM3	TMEM229A	RASD1	GAL3ST3	ENOSF1	CNOT7
LSAMP	TMEM231	RASEF	GALNS	ENPEP	CNP
LSM11	TMEM234	RASGEF1B	GALNT1	ENPP1	CNPPD1
LSM2	TMEM236	RASGRF1	GALNT13	ENPP3	CNR1
LSM6	TMEM237	RASL10A	GALNT15	ENPP5	CNR2
LTBP2	TMEM26	RASL10B	GALNT2	ENPP6	CNRIP1
LUZP1	TMEM260	RASSF4	GALNT5	ENSA	CNST
LUZPP1	TMEM45B	RASSF6	GALNT6	ENTPD1	CNTD2
LY75	TMEM55B	RAX2	GALNT7	ENTPD5	CNTF
LY75-CD302	TMEM59L	RBBP4	GAN	ENTPD7	CNTN1
LYN	TMEM63A	RBBP8	GAPT	EOGT	CNTN2
LYNX1	TMEM67	RBBP8NL	GAPVD1	EP400	CNTN3
LYRM7	TMEM71	RBBP9	GAREM	EPAS1	CNTN4
LYSMD1	TMPO	RBL1	GAS2L1	EPB41	CNTN6
LYSMD3	TMPPE	RBM23	GAS2L3	EPB41L1	CNTNAP1
LYST	TMPRSS11BNL	RBM25	GAS7	EPB41L4A	CNTNAP2
LYVE1	TMPRSS12	RBM28	GAS8	EPB41L4B	CNTNAP3
LZIC	TMTC1	RBM33	GATA6	EPB41L5	CNTNAP3B
MAF	TNFAIP2	RBM48	GATAD2B	EPB42	CNTNAP5
MAGEB2	TNFRSF11A	RBM4B	GATC	EPC2	CNTROB
MAGEB6	TNFRSF13C	RBM7	GATS	EPG5	COA3
MAGI1	TNFRSF25	RBMX2	GATSL2	EPGN	COA5
MAGT1	TNFRSF8	RBMXL1	GBAS	EPHA10	COBL
MAML1	TNFRSF9	RBP1	GBP2	EPHA4	COBLL1
MAML3	TNFSF13B	RBPJL	GBX1	EPHA6	COCH
MAN1A2	TNFSF4	RC3H1	GBX2	EPHA8	COG1
MAN1B1	TNIK	RCAN3	GCC1	EPHB2	COG2
MAN2B2	TNKS	RCC2	GCLC	EPHX3	COG5
MANEA	TNRC6B	RCL1	GCM1	EPPIN	COG6
MAOA	TNRC6C	RCN2	GCNT3	EPPIN-WFDC6	COG7
MAP1LC3B	TNS1	RD3	GCNT4	EPPK1	COG8
MAP2	TOLLIP	RDH13	GCSAM	EPS15L1	COL12A1
MAP2K6	TOMM70A	RDX	GDA	EPS8L2	COL13A1
MAP3K1	TOR1AIP1	REEP3	GDAP1	EPSTI1	COL14A1
MAP3K13	TOR1AIP2	REEP5	GDAP1L1	EPT1	COL15A1
MAP3K2	TOR1B	REM2	GDAP2	ERAP1	COL16A1
MAP3K8	TOX3	REPS2	GDE1	ERAP2	COL17A1
MAP7	TP53	RET	GDF11	ERBB2	COL19A1
MAP7D3	TP53INP1	RETSAT	GDF5	ERC1	COL1A1
MAP9	TPCN1	REXO1	GDF5OS	ERC2	COL20A1
MAPK1	TPCN2	RFC2	GDF6	ERCC1	COL23A1
MAPK13	TPGS1	RFFL	GDF9	ERCC6	COL24A1
MAPK14	TPM4	RGL1	GDPD4	ERCC6L	COL25A1
MAPK1IP1L	TPPP	RGMA	GDPD5	ERCC6L2	COL26A1
MAPK8	TPRG1	RGS10	GEM	ERCC8	COL27A1
MAPK8IP2	TPT1	RGS6	GEMIN5	EREG	COL4A2
MAPRE2	TRAF1	RHCG	GEMIN8	ERGIC1	COL4A3
MAPT	TRAF3	RHOB	GET4	ERLIN2	COL4A3BP
2022-03-01	TRAK1	RHOV	GFAP	ERMAP	COL4A4
2022-03-04	TRAM2	RHPN1	GFI1	ERMP1	COL4A5
2022-03-06	TRAPPC2	RIC3	GFM1	ERN1	COL4A6
2022-03-08	TREML4	RIMS3	GFPT1	ERO1L	COL6A1
MARCKS	TRHDE	RIMS4	GFRA1	ERO1LB	COL6A3
MARK4	TRIM14	RINL	GGA1	ERVMER34-1	COL6A6
MARVELD3	TRIM4	RIOK3	GGA2	ERVW-1	COL7A1
MASP1	TRIM44	RLBP1	GGACT	ESCO1	COL8A1
MAST3	TRIM46	RMDN1	GGNBP2	ESCO2	COL8A2
MAST4	TRIM6	RNASEH2A	GGT6	ESF1	COL9A2
MASTL	TRIM7	RND2	GHR	ESM1	COLCA1
MAT1A	TRIM73	RNF111	GID4	ESPNL	COLEC10
MAT2A	TRIP4	RNF125	GIMAP8	ESR1	COLGALT1
MAVS	TRPC4	RNF126	GINM1	ESYT2	COLGALT2
MAX	TRPM3	RNF130	GIT1	ETFA	COLQ
MBD2	TSC1	RNF144A	GIT2	ETNK1	COMMD6
MBD5	TSN	RNF183	GJA1	ETNK2	COMMD7
MBLAC2	TSPAN17	RNF19A	GJA3	ETS1	COMMD9
MBOAT1	TSPO	RNF19B	GJA5	ETV1	COMT
MBOAT2	TSSC1	RNF213	GJA9	ETV3	COMTD1
MBTD1	TSSK6	RNF216	GJC1	ETV6	COPA
MC2R	TSTA3	RNF217	GJD3	ETV7	COPS2
[truncated: 8,151 more rows]

## Sheet: S4
Table S4. Lists of gene targets for the alternative miRNAs with variants in the seed sequence obtained by TargetScan
MIR-509-1	MIR-518A-1	MIR-941-3	MIR-4423	MIR-5586	MIR-214
A1CF	A1CF	A1CF	A1BG	A1CF	A1CF
AADACL3	AACS	A4GALT	A1CF	A2ML1	A2M
AAK1	AADAC	AACS	AADAC	AADAC	AADACL3
AASS	AAGAB	AADACL3	AAED1	AADACL3	AADACL4
ABCA10	AAK1	AAED1	AAGAB	AADACL4	AAK1
ABCA12	AAR2	AAGAB	AAK1	AAED1	AAMP
ABCA6	AARD	AAK1	AAMDC	AAGAB	AAR2
ABCA9	AASDH	AAMDC	AARD	AAK1	AARS
ABCB1	AASS	AARD	AASDH	AAMDC	AASDH
ABCB11	ABCA10	AARS2	AASS	AAR2	AATK
ABCB7	ABCA5	AASDH	AATK	AARD	ABAT
ABCB8	ABCA9	AASS	ABCA2	AASS	ABCA1
ABCC12	ABCB10	AATK	ABCA6	ABCA10	ABCA10
ABCC4	ABCB11	ABAT	ABCA9	ABCA13	ABCA3
ABCC9	ABCB5	ABCA10	ABCB1	ABCA5	ABCA5
ABCD2	ABCB8	ABCA12	ABCB10	ABCA6	ABCA6
ABCD3	ABCB9	ABCA13	ABCB11	ABCA9	ABCB10
ABCF1	ABCC1	ABCA2	ABCB7	ABCB1	ABCB11
ABCF2	ABCC12	ABCA3	ABCB8	ABCB11	ABCB7
ABCG2	ABCC2	ABCA6	ABCB9	ABCB7	ABCC11
ABCG8	ABCC3	ABCA8	ABCC1	ABCB8	ABCC12
ABHD15	ABCC4	ABCA9	ABCC11	ABCB9	ABCC2
ABHD2	ABCC5	ABCB11	ABCC12	ABCC1	ABCC4
ABHD4	ABCC9	ABCB7	ABCC2	ABCC10	ABCC5
ABI2	ABCD1	ABCC1	ABCC3	ABCC11	ABCC9
ABL2	ABCD2	ABCC12	ABCC5	ABCC12	ABCD2
ABLIM2	ABCD4	ABCC3	ABCC6	ABCC2	ABCF1
ABLIM3	ABCE1	ABCC4	ABCC8	ABCC4	ABCF2
ABRACL	ABCF1	ABCC5	ABCC9	ABCC5	ABCF3
AC004899.1	ABCF2	ABCC6	ABCD1	ABCC9	ABCG1
AC005481.5	ABCG1	ABCC8	ABCD2	ABCD2	ABCG2
AC005609.1	ABCG2	ABCC9	ABCD3	ABCE1	ABHD10
AC006486.1	ABCG4	ABCD3	ABCD4	ABCF3	ABHD11
AC007040.11	ABCG8	ABCF1	ABCF1	ABCG1	ABHD13
AC007375.1	ABHD10	ABCF2	ABCF2	ABCG2	ABHD15
AC007952.5	ABHD12	ABCF3	ABCF3	ABCG4	ABHD16A
AC010441.1	ABHD13	ABCG1	ABCG1	ABCG8	ABHD17A
AC022532.1	ABHD14B	ABCG2	ABCG4	ABHD12B	ABHD17B
AC024257.1	ABHD15	ABCG4	ABCG8	ABHD13	ABHD2
AC027763.2	ABHD17A	ABCG8	ABHD11	ABHD15	ABHD5
AC069547.1	ABHD17B	ABHD13	ABHD12	ABHD16B	ABI1
AC079210.1	ABHD2	ABHD14B	ABHD14A	ABHD17B	ABI2
AC084121.16	ABHD4	ABHD15	ABHD14B	ABHD2	ABI3BP
AC090186.1	ABHD5	ABHD16B	ABHD15	ABHD4	ABL2
AC093677.1	ABI2	ABHD17A	ABHD16B	ABHD6	ABLIM1
AC097381.1	ABI3BP	ABHD17B	ABHD17A	ABI1	ABLIM2
AC104472.1	ABL1	ABHD17C	ABHD2	ABI2	ABR
AC104667.3	ABL2	ABHD2	ABHD4	ABI3BP	ABRA
AC106017.1	ABLIM1	ABHD4	ABHD6	ABL2	ABRACL
AC106876.2	ABLIM3	ABHD5	ABHD8	ABRA	ABTB2
AC107021.1	ABR	ABI2	ABI2	ABRACL	AC002472.13
AC115618.1	ABRACL	ABI3	ABI3BP	AC002451.1	AC004466.1
AC117395.1	AC002472.13	ABL1	ABL1	AC002472.13	AC005003.1
AC132872.2	AC004076.7	ABL2	ABL2	AC004899.1	AC005481.5
AC137932.1	AC004899.1	ABLIM1	ABLIM1	AC005003.1	AC005609.1
AC145676.2	AC005003.1	ABLIM2	ABLIM2	AC005609.1	AC006455.1
ACAD10	AC005477.1	ABR	ABLIM3	AC006455.1	AC007040.11
ACADSB	AC005481.5	ABT1	ABR	AC007375.1	AC007375.1
ACAP2	AC006455.1	ABTB2	ABT1	AC007431.1	AC007405.2
ACAT2	AC006967.1	AC002451.1	ABTB2	AC007952.5	AC007431.1
ACBD7	AC007375.1	AC002472.13	AC000003.2	AC007952.6	AC007461.1
ACE	AC007405.2	AC003102.1	AC002472.13	AC008060.7	AC008132.1
ACER3	AC008060.7	AC004899.1	AC003102.1	AC008443.1	AC008267.1
ACO1	AC010441.1	AC005003.1	AC004466.1	AC008964.1	AC008394.1
ACOX1	AC010536.1	AC005481.5	AC004899.1	AC010327.2	AC008443.1
ACOX3	AC011294.3	AC005606.1	AC005003.1	AC010336.1	AC009365.3
ACP1	AC011897.1	AC006116.20	AC005481.5	AC010536.1	AC010327.2
ACP6	AC012123.1	AC006126.3	AC005606.1	AC011997.1	AC010336.1
ACRV1	AC012215.1	AC007040.11	AC005609.1	AC012215.1	AC010441.1
ACSL6	AC012360.2	AC007375.1	AC006116.20	AC012360.2	AC011997.1
ACSM2A	AC016559.1	AC007390.5	AC007040.11	AC016559.1	AC012215.1
ACSM2B	AC016586.1	AC007952.5	AC007375.1	AC018755.1	AC013269.5
ACSM5	AC021218.2	AC007952.6	AC007390.5	AC021218.2	AC016559.1
ACSS2	AC022498.1	AC008060.7	AC007952.5	AC022431.2	AC021218.2
ACSS3	AC022532.1	AC008132.13	AC008060.7	AC022532.1	AC022431.2
ACTBL2	AC023590.1	AC008267.1	AC008394.1	AC024257.1	AC022532.1
ACTG2	AC068987.1	AC008394.1	AC008443.1	AC027763.2	AC026703.1
ACTN4	AC074091.13	AC008443.1	AC010327.2	AC062017.1	AC027763.2
ACTR1A	AC079354.2	AC010327.2	AC010536.1	AC069547.2	AC068987.1
ACTR3	AC079612.1	AC010441.1	AC011484.1	AC074091.13	AC069547.1
ACTRT3	AC084121.16	AC010536.1	AC012215.1	AC079210.1	AC074212.3
ACVR1B	AC090616.2	AC011294.3	AC012360.2	AC079612.1	AC079210.1
ACVR1C	AC092811.1	AC011366.3	AC013269.5	AC084121.16	AC079354.1
ACVR2B	AC093157.1	AC011897.1	AC016559.1	AC091801.1	AC079602.1
ACVRL1	AC093802.1	AC012360.2	AC016586.1	AC093802.1	AC079612.1
ACYP1	AC104472.1	AC013269.5	AC016722.1	AC106017.1	AC084121.16
ACYP2	AC105020.1	AC016559.1	AC019294.1	AC115618.1	AC090616.2
ADAM10	AC115618.1	AC016586.1	AC021218.2	AC117395.1	AC092675.3
ADAM12	AC132192.1	AC016722.1	AC021860.1	AC119673.1	AC093802.1
ADAM22	AC132872.2	AC020907.1	AC022498.1	AC127496.1	AC110781.3
ADAM23	AC135983.2	AC022532.1	AC023590.1	AC132186.1	AC112693.2
ADAM28	AC137056.1	AC023590.1	AC027763.2	AC132216.1	AC115618.1
ADAM9	AC137932.1	AC026310.1	AC069547.2	AC132872.2	AC124890.1
ADAMDEC1	AC139100.2	AC026703.1	AC074212.3	AC135178.1	AC127496.1
ADAMTS1	AC140061.12	AC068987.1	AC079210.1	AC137056.1	AC135983.2
ADAMTS12	AC174470.1	AC074091.13	AC079354.1	AC139100.2	AC138655.1
ADAMTS17	ACAA2	AC079210.1	AC079602.1	AC140061.12	AC139100.2
ADAMTS3	ACACA	AC079354.1	AC079612.1	ACAA2	AC140061.12
ADAMTS5	ACAD11	AC079602.1	AC091801.1	ACAD11	AC144568.2
ADAMTS8	ACAD8	AC079612.1	AC093802.1	ACAD8	AC174470.1
ADAMTS9	ACADS	AC090616.2	AC097381.1	ACAD9	ACACA
ADAMTSL1	ACADSB	AC091801.1	AC104667.3	ACADSB	ACACB
ADAMTSL3	ACADVL	AC092850.1	AC104841.2	ACAP2	ACAD10
ADAMTSL5	ACAP2	AC093157.1	AC105020.1	ACAT1	ACAD11
ADAP1	ACAP3	AC093802.1	AC106017.1	ACBD4	ACAD8
ADAR	ACBD4	AC104667.3	AC106873.4	ACBD5	ACAD9
ADARB1	ACBD7	AC105020.1	AC110619.2	ACBD7	ACADL
ADARB2	ACE	AC106017.1	AC110781.3	ACE	ACADSB
ADCK3	ACER2	AC110781.3	AC115618.1	ACER2	ACAN
ADCY1	ACER3	AC112693.2	AC117395.1	ACER3	ACAP2
ADCY2	ACKR2	AC114783.1	AC124890.1	ACHE	ACBD3
ADCY3	ACLY	AC115618.1	AC127496.1	ACKR2	ACBD4
ADCY7	ACO1	AC124890.1	AC132186.1	ACKR3	ACBD5
ADCY9	ACOT11	AC127496.1	AC132872.2	ACMSD	ACBD7
ADCYAP1R1	ACOT13	AC129492.6	AC135178.1	ACN9	ACE
ADD2	ACOT2	AC132186.1	AC138655.1	ACO1	ACER2
ADH1B	ACOT7	AC132872.2	AC139100.2	ACOT1	ACER3
ADH4	ACOT8	AC135178.1	AC140061.12	ACOT11	ACKR2
ADH7	ACOT9	AC135983.2	AC174470.1	ACOT12	ACKR4
ADO	ACOX1	AC137932.1	ACAA1	ACOT13	ACN9
ADPGK	ACOXL	AC138655.1	ACACB	ACOT2	ACO1
ADPRH	ACP6	AC139100.2	ACAD10	ACOT9	ACOT11
ADRA1A	ACPL2	AC139426.2	ACADSB	ACOX1	ACOT2
ADRB1	ACPP	AC140061.12	ACADVL	ACOXL	ACOT4
ADRBK2	ACRV1	AC140481.2	ACAN	ACP1	ACOT9
ADSS	ACSBG1	AC174470.1	ACAP2	ACP6	ACOX1
AEN	ACSF2	ACAA1	ACAP3	ACRC	ACOX3
AF131215.5	ACSL1	ACAA2	ACAT1	ACRV1	ACOXL
AFAP1L1	ACSL3	ACACA	ACBD3	ACSBG1	ACP1
AFAP1L2	ACSL4	ACACB	ACBD5	ACSF3	ACP2
AFF1	ACSM2A	ACAD11	ACCS	ACSL3	ACP5
AFF2	ACSM2B	ACAD9	ACE	ACSL4	ACP6
AFF3	ACSM5	ACADSB	ACE2	ACSL6	ACPL2
AFF4	ACSS1	ACAN	ACER1	ACSM2A	ACSBG1
AGA	ACSS2	ACAP3	ACER2	ACSM2B	ACSF2
AGAP9	ACTB	ACAT1	ACER3	ACSS2	ACSF3
AGBL1	ACTBL2	ACBD4	ACKR2	ACTA1	ACSL1
AGER	ACTL10	ACBD5	ACKR3	ACTC1	ACSL3
AGFG1	ACTL8	ACBD7	ACO1	ACTG1	ACSL4
AGK	ACTR1A	ACE	ACO2	ACTG2	ACSL5
AGMAT	ACTR1B	ACER3	ACOT11	ACTL8	ACSL6
AGO1	ACTR2	ACIN1	ACOT12	ACTN2	ACSM3
AGO2	ACTR3	ACKR2	ACOT2	ACTR10	ACSM5
AGO3	ACTR3B	ACKR4	ACOT9	ACTR1A	ACSS1
AGPAT4	ACTR3C	ACOT11	ACOX1	ACTR2	ACSS2
AGPAT5	ACTR8	ACOT13	ACOXL	ACTR3	ACTA1
AGPAT6	ACTRT3	ACOT2	ACP1	ACTR3C	ACTC1
AGPS	ACVR1B	ACOT7	ACP2	ACTR6	ACTG1
AGR2	ACVR1C	ACOT9	ACP6	ACTR8	ACTL8
AGTPBP1	ACVR2A	ACOX1	ACRV1	ACTRT3	ACTN4
AHCYL2	ACVR2B	ACOX3	ACSBG1	ACVR1B	ACTR10
AHSA2	ACY3	ACOXL	ACSBG2	ACVR1C	ACTR1A
AIF1L	ADAM11	ACP2	ACSF3	ACVR2A	ACTR1B
AIFM1	ADAM12	ACP6	ACSL3	ACVR2B	ACTR3B
AIFM2	ADAM17	ACPL2	ACSL5	ACVRL1	ACTRT3
AIG1	ADAM19	ACRBP	ACSL6	ACYP1	ACVR1
AIPL1	ADAM21	ACRV1	ACSM4	ACYP2	ACVR1B
AIRE	ADAM22	ACSBG1	ACSS1	ADAL	ACVR2A
AJAP1	ADAM23	ACSF2	ACSS3	ADAM10	ACVR2B
AK2	ADAM28	ACSS1	ACTC1	ADAM12	ACVRL1
AK3	ADAM7	ACSS2	ACTG2	ADAM18	ACYP2
AK5	ADAMDEC1	ACSS3	ACTL8	ADAM19	ADAD1
AK7	ADAMTS10	ACTC1	ACTN1	ADAM22	ADAM10
AKAP5	ADAMTS12	ACTL6B	ACTN4	ADAM28	ADAM11
AKAP6	ADAMTS14	ACTL8	ACTR1A	ADAM30	ADAM12
AKIRIN1	ADAMTS15	ACTN1	ACTR1B	ADAM33	ADAM17
AKR1C1	ADAMTS18	ACTN4	ACTR2	ADAM9	ADAM18
AKR1C2	ADAMTS19	ACTR1A	ACTR3	ADAMDEC1	ADAM19
AKR7A2	ADAMTS4	ACTR1B	ACTR5	ADAMTS12	ADAM22
AKT3	ADAMTS5	ACTR3C	ACTR8	ADAMTS16	ADAM23
AL117190.3	ADAMTS9	ACTR8	ACTRT3	ADAMTS17	ADAM28
AL138847.1	ADAMTSL1	ACVR1B	ACVR1	ADAMTS18	ADAM7
AL161915.1	ADAMTSL5	ACVR2A	ACVR1B	ADAMTS2	ADAM9
AL162407.1	ADAP1	ACVR2B	ACVR1C	ADAMTS3	ADAMTS12
AL353791.1	ADAP2	ACVRL1	ACVR2B	ADAMTS4	ADAMTS13
AL354993.1	ADAR	ACYP1	ACVRL1	ADAMTS5	ADAMTS14
AL355390.1	ADARB2	ACYP2	ACYP1	ADAMTS9	ADAMTS16
AL359878.1	ADAT1	ADAL	ACYP2	ADAMTSL1	ADAMTS17
AL391152.1	ADAT2	ADAM11	ADAL	ADAP2	ADAMTS18
AL391421.1	ADCK1	ADAM12	ADAM11	ADAR	ADAMTS2
AL583828.1	ADCK3	ADAM17	ADAM12	ADARB1	ADAMTS20
AL645728.1	ADCK5	ADAM19	ADAM17	ADARB2	ADAMTS3
AL953854.2	ADCY1	ADAM23	ADAM19	ADAT1	ADAMTS4
ALAS1	ADCY2	ADAM28	ADAM22	ADAT2	ADAMTS5
ALDH1L1	ADCY6	ADAM33	ADAM23	ADCK1	ADAMTS9
ALDH1L2	ADCY9	ADAM9	ADAM28	ADCK2	ADAMTSL1
ALDH3A2	ADCYAP1	ADAMTS12	ADAM7	ADCY1	ADAMTSL3
ALDH6A1	ADCYAP1R1	ADAMTS13	ADAMTS12	ADCY10	ADAP1
ALDH8A1	ADD2	ADAMTS15	ADAMTS13	ADCY2	ADAP2
ALG10	ADD3	ADAMTS16	ADAMTS14	ADCY7	ADARB1
ALG10B	ADH1B	ADAMTS17	ADAMTS16	ADCY9	ADARB2
ALG11	ADH5	ADAMTS2	ADAMTS19	ADCYAP1	ADAT1
ALG14	ADH6	ADAMTS4	ADAMTS2	ADD1	ADAT2
ALG6	ADHFE1	ADAMTS8	ADAMTS3	ADD2	ADAT3
ALG9	ADIPOQ	ADAMTS9	ADAMTS4	ADD3	ADCY1
ALKBH1	ADIPOR2	ADAMTSL1	ADAMTS5	ADH1B	ADCY5
ALKBH3	ADM2	ADAMTSL2	ADAMTS9	ADH5	ADCY6
ALMS1	ADNP	ADAMTSL3	ADAMTSL1	ADIPOQ	ADCY7
ALOX15	ADNP2	ADAMTSL5	ADAMTSL3	ADIPOR1	ADCY9
ALX1	ADO	ADAP1	ADAP1	ADIPOR2	ADCYAP1
ALX4	ADORA2A	ADAP2	ADAP2	ADM2	ADCYAP1R1
AMBN	ADPRH	ADAR	ADARB1	ADNP	ADD2
AMBRA1	ADPRHL1	ADARB1	ADARB2	ADO	ADGB
AMD1	ADRA1A	ADARB2	ADAT1	ADORA1	ADH1B
AMER1	ADRA2A	ADAT1	ADAT2	ADORA3	ADI1
AMER3	ADRA2B	ADCK4	ADCK3	ADPGK	ADIPOR1
AMIGO2	ADRA2C	ADCK5	ADCK4	ADRA1A	ADIPOR2
AMMECR1	ADRB1	ADCY1	ADCK5	ADRBK2	ADM
AMMECR1L	ADRB3	ADCY2	ADCY1	ADSL	ADNP
AMOT	ADRBK2	ADCY5	ADCY2	ADSS	ADO
AMOTL1	AE000662.92	ADCY6	ADCY3	AEBP2	ADORA1
AMPH	AEBP1	ADCY7	ADCY6	AEN	ADORA2A
AMZ1	AEBP2	ADCY9	ADCY7	AFAP1	ADPRHL2
ANAPC10	AEN	ADCYAP1	ADCY9	AFAP1L2	ADRA1A
ANAPC16	AES	ADCYAP1R1	ADCYAP1	AFF1	ADRA1D
ANAPC2	AF131215.5	ADD2	ADCYAP1R1	AFF2	ADRA2A
ANG	AF196779.12	ADH1B	ADD2	AFF3	ADRA2B
ANGEL2	AFAP1	ADH4	ADGB	AFF4	ADRB1
ANGPT1	AFAP1L2	ADH5	ADH4	AFMID	ADRB2
ANGPT2	AFF1	ADHFE1	ADH5	AGAP1	ADRBK2
ANGPT4	AFF2	ADI1	ADHFE1	AGAP9	ADSL
ANGPTL2	AFF3	ADIPOQ	ADI1	AGBL3	AEBP1
ANGPTL3	AFF4	ADIPOR2	ADIPOQ	AGBL5	AEBP2
ANK1	AGAP1	ADK	ADIPOR2	AGFG1	AEN
ANK3	AGAP2	ADM2	ADM2	AGFG2	AF131215.5
ANKDD1A	AGAP3	ADM5	ADNP	AGGF1	AF196779.12
ANKFY1	AGBL3	ADO	ADORA1	AGMAT	AFAP1
ANKH	AGBL4	ADORA1	ADORA3	AGMO	AFAP1L2
ANKHD1	AGER	ADORA2A	ADPRHL1	AGO1	AFF1
ANKLE1	AGFG1	ADPGK	ADRA1A	AGO2	AFF2
ANKMY1	AGFG2	ADPRH	ADRA1D	AGO3	AFF4
ANKRA2	AGGF1	ADPRHL1	ADRA2A	AGO4	AFG3L2
ANKRD1	AGK	ADPRHL2	ADRA2B	AGPAT1	AFMID
ANKRD13A	AGL	ADRA2B	ADRA2C	AGPAT3	AFTPH
ANKRD17	AGMO	ADRB1	ADRB3	AGPAT4	AGAP1
ANKRD18A	AGO1	ADRBK1	ADRBK1	AGPAT5	AGAP2-AS1
ANKRD29	AGO3	ADRBK2	ADRBK2	AGPAT6	AGBL3
ANKRD32	AGPAT3	ADSL	ADSL	AGPS	AGBL4
ANKRD33B	AGPAT4	AEBP2	ADSS	AGR2	AGBL5
ANKRD34B	AGPAT5	AEN	AEBP2	AGTPBP1	AGFG1
ANKRD36	AGPAT6	AF131215.5	AEN	AGTRAP	AGFG2
ANKRD42	AGPAT9	AF196779.12	AES	AGXT2	AGGF1
ANKRD46	AGPS	AFAP1	AFAP1	AHCY	AGK
ANKRD49	AGT	AFAP1L1	AFAP1L1	AHCYL1	AGL
ANKRD50	AGTPBP1	AFF1	AFF1	AHCYL2	AGMAT
ANKRD63	AGTRAP	AFF2	AFF2	AHDC1	AGO1
ANKS1A	AGXT	AFF3	AFF3	AHI1	AGO3
ANKS3	AGXT2	AFF4	AFF4	AHNAK2	AGO4
ANKS4B	AHCYL1	AGAP1	AFMID	AHRR	AGPAT2
ANKS6	AHCYL2	AGAP2	AGAP1	AHSA2	AGPAT3
ANKUB1	AHDC1	AGAP9	AGAP3	AIDA	AGPAT4
ANO5	AHI1	AGBL3	AGAP9	AIFM2	AGPAT5
ANP32E	AHSA2	AGBL4	AGBL5	AIG1	AGPS
ANTXR1	AIDA	AGBL5	AGFG1	AIM1	AGT
ANXA11	AIFM2	AGFG1	AGFG2	AIMP1	AGTPBP1
AOX1	AIPL1	AGFG2	AGL	AJAP1	AGTRAP
AP001652.1	AJAP1	AGGF1	AGMAT	AK2	AGXT
AP005482.1	AK1	AGMAT	AGO1	AK3	AHCTF1
AP1AR	AK2	AGMO	AGO3	AK4	AHCYL2
AP1B1	AK3	AGO1	AGO4	AK9	AHI1
AP1G1	AK4	AGO3	AGPAT1	AKAP1	AHNAK
AP1S1	AK5	AGO4	AGPAT3	AKAP10	AHR
AP1S3	AK9	AGPAT3	AGPAT4	AKAP11	AHRR
AP2B1	AKAP10	AGPAT4	AGPAT5	AKAP12	AHSA1
AP3B2	AKAP13	AGPAT6	AGPAT6	AKAP13	AHSA2
AP3M1	AKAP2	AGPS	AGPS	AKAP2	AIDA
AP3S2	AKAP6	AGRN	AGRN	AKAP5	AIF1L
AP4B1	AKAP8	AGT	AGT	AKAP6	AIFM1
AP4E1	AKNA	AGTPBP1	AGTPBP1	AKAP8	AIFM2
AP4S1	AKR1A1	AGTR2	AGTRAP	AKIP1	AIG1
AP5M1	AKR1B1	AGTRAP	AGXT	AKNA	AIM1
AP5S1	AKR1C1	AGXT	AGXT2	AKR1C2	AIM1L
APAF1	AKR1C2	AHCY	AHCTF1	AKR1C4	AIM2
APBA1	AKR7A2	AHDC1	AHCY	AKR7A2	AIMP1
APCDD1L	AKT1S1	AHR	AHCYL2	AKT1	AJAP1
API5	AKT2	AHRR	AHDC1	AKT2	AJUBA
APIP	AKT3	AHSA1	AHI1	AKT3	AK2
APLF	AKTIP	AHSA2	AHNAK	AL021546.6	AK3
APOBEC3C	AL020996.1	AICDA	AHRR	AL078585.1	AK4
APOBEC4	AL021546.6	AIF1L	AHSA2	AL117190.3	AK9
APOLD1	AL031663.2	AIFM1	AHSG	AL139099.1	AKAP1
APOO	AL031666.2	AIFM2	AIFM1	AL162407.1	AKAP10
APOOL	AL033381.1	AIG1	AIFM2	AL163636.6	AKAP11
APPL1	AL078585.1	AIP	AIG1	AL353698.1	AKAP12
AQP4	AL117190.3	AIPL1	AIP	AL353791.1	AKAP13
AQP7	AL133373.1	AIRE	AIPL1	AL354993.1	AKAP2
AQR	AL138847.1	AJAP1	AIRE	AL357673.1	AKAP5
AR	AL161915.1	AK1	AJAP1	AL359878.1	AKAP6
ARAF	AL353698.1	AK2	AJUBA	AL360004.1	AKAP7
ARCN1	AL353791.1	AK4	AK1	AL450307.1	AKAP8
ARFGAP3	AL354808.2	AK9	AK2	AL589765.1	AKIP1
ARFGEF1	AL354898.1	AKAP11	AK3	AL590235.1	AKIRIN1
ARFIP1	AL355390.1	AKAP13	AK4	AL590483.1	AKIRIN2
ARFIP2	AL359195.1	AKAP5	AK7	AL590822.2	AKNA
ARGFX	AL590483.1	AKAP6	AK9	AL626787.1	AKNAD1
ARHGAP1	AL590822.1	AKAP7	AKAP13	AL953854.2	AKR1C1
ARHGAP10	AL645728.1	AKAP8	AKAP2	ALAS1	AKR1C2
ARHGAP11A	AL953854.2	AKIP1	AKAP4	ALCAM	AKR1C4
ARHGAP15	ALAS1	AKIRIN1	AKAP5	ALDH18A1	AKR1D1
ARHGAP19-SLIT1	ALDH18A1	AKNA	AKAP6	ALDH1A2	AKR7A2
ARHGAP20	ALDH1A2	AKR1A1	AKIP1	ALDH1A3	AKT1
ARHGAP24	ALDH1A3	AKR1C1	AKIRIN1	ALDH1B1	AKT2
ARHGAP26	ALDH1B1	AKR1D1	AKNA	ALDH1L2	AKT3
ARHGAP28	ALDH1L2	AKR7A2	AKR1C1	ALDH3A2	AL009178.1
ARHGAP29	ALDH3A1	AKR7L	AKR1C2	ALDH4A1	AL020996.1
ARHGAP31	ALDH3A2	AKT1	AKR1E2	ALDH7A1	AL031663.2
ARHGAP32	ALDH3B2	AKT2	AKR7A2	ALDOA	AL033381.1
ARHGAP35	ALDH4A1	AKT3	AKT2	ALDOB	AL117190.3
ARHGAP42	ALDH6A1	AL009178.1	AKT3	ALDOC	AL133373.1
ARHGAP6	ALDH7A1	AL020996.1	AKTIP	ALG1	AL162407.1
ARHGEF18	ALDH9A1	AL021546.6	AL009178.1	ALG10	AL163636.6
ARHGEF28	ALDOA	AL033381.1	AL020996.1	ALG10B	AL354898.1
ARHGEF38	ALG1	AL049747.1	AL021546.6	ALG11	AL354993.1
ARHGEF39	ALG12	AL049840.1	AL031663.2	ALG13	AL357673.1
ARHGEF40	ALG13	AL078585.1	AL031666.2	ALG14	AL450307.1
ARHGEF5	ALG14	AL117190.3	AL049747.1	ALG5	AL589765.1
ARHGEF6	ALG8	AL133373.1	AL079342.1	ALG6	AL590235.1
ARHGEF9	ALG9	AL138847.1	AL117190.3	ALG8	AL590452.1
ARID1B	ALKBH1	AL354898.1	AL133373.1	ALG9	AL590483.1
ARIH2	ALKBH5	AL355390.1	AL161915.1	ALKBH1	AL590822.2
ARL10	ALKBH6	AL356356.1	AL162407.1	ALKBH3	AL645728.1
ARL11	ALKBH8	AL357673.1	AL163636.6	ALKBH8	ALCAM
ARL14EP	ALMS1	AL359091.2	AL353791.1	ALMS1	ALDH1A2
ARL14EPL	ALOX15B	AL359878.1	AL354898.1	ALOX12B	ALDH1A3
ARL15	ALOXE3	AL360004.1	AL354993.1	ALOX5	ALDH1B1
ARL17B	ALPK3	AL391421.1	AL355390.1	ALOX5AP	ALDH1L1
ARL4C	ALPL	AL590452.1	AL356356.1	ALPI	ALDH3A2
ARL5A	ALPPL2	AL590822.2	AL357673.1	ALPK2	ALDH3B1
ARL6	ALS2	AL591479.1	AL359091.2	ALPK3	ALDH3B2
ARL6IP6	ALX1	AL592284.1	AL359878.1	ALPL	ALDH6A1
ARL8A	ALX4	AL626787.1	AL450307.1	ALPPL2	ALDH7A1
ARL8B	AMD1	AL627171.2	AL590235.1	ALS2	ALDOB
ARMC1	AMER1	ALAD	AL590452.1	ALS2CL	ALDOC
ARMCX2	AMER2	ALAS1	AL590483.1	ALS2CR11	ALG10
ARMCX3	AMFR	ALDH1A2	AL590822.1	ALX1	ALG10B
ARMCX6	AMHR2	ALDH1L1	AL591479.1	AMACR	ALG12
ARMS2	AMIGO1	ALDH2	AL627171.2	AMD1	ALG13
ARPC2	AMIGO2	ALDH3B1	AL627309.1	AMER1	ALG14
ARPC4-TTLL3	AMMECR1	ALDH4A1	AL645728.1	AMER2	ALG5
ARPC5	AMMECR1L	ALDH5A1	AL953854.2	AMER3	ALG6
ARPP19	AMOT	ALDH6A1	ALAD	AMIGO1	ALG9
ARRDC4	AMOTL1	ALDOA	ALCAM	AMIGO2	ALKBH1
ARSD	AMOTL2	ALDOB	ALDH16A1	AMIGO3	ALKBH3
ARSE	AMPH	ALDOC	ALDH18A1	AMMECR1L	ALKBH5
ARSG	AMZ1	ALG10	ALDH1A3	AMN1	ALKBH7
ARTN	ANAPC13	ALG10B	ALDH1L1	AMOT	ALOX15
AS3MT	ANAPC15	ALG12	ALDH1L2	AMOTL1	ALPK3
ASAH2	ANAPC5	ALG13	ALDH3A2	AMOTL2	ALS2
ASAH2B	ANAPC7	ALG14	ALDH3B1	AMPD2	ALS2CL
ASAP3	ANG	ALG9	ALDH3B2	AMZ1	ALS2CR11
ASB14	ANGEL1	ALKBH1	ALDH4A1	ANAPC13	ALX1
ASB3	ANGEL2	ALKBH5	ALDH5A1	ANAPC16	ALX4
ASB5	ANGPT1	ALKBH6	ALDH6A1	ANAPC5	ALYREF
ASB6	ANGPT4	ALMS1	ALDH7A1	ANGEL1	AMACR
ASB9	ANGPTL2	ALOX15	ALDH8A1	ANGEL2	AMD1
ASCC1	ANGPTL3	ALOXE3	ALDOA	ANGPT1	AMDHD1
ASCC3	ANGPTL4	ALPI	ALDOC	ANGPT2	AMDHD2
ASH2L	ANGPTL7	ALPK1	ALG1	ANGPT4	AMER1
ASPA	ANKDD1A	ALPK3	ALG10	ANGPTL2	AMER2
ASPDH	ANKEF1	ALPL	ALG10B	ANGPTL3	AMFR
ASPH	ANKFY1	ALPP	ALG12	ANHX	AMIGO3
ASPN	ANKH	ALPPL2	ALG14	ANK1	AMMECR1
ASRGL1	ANKIB1	ALS2CL	ALG2	ANK2	AMMECR1L
ASTN1	ANKLE2	ALX4	ALG3	ANK3	AMN
ASTN2	ANKMY1	AMACR	ALG5	ANKAR	AMOT
ASXL2	ANKRA2	AMBN	ALG9	ANKDD1A	AMOTL1
ASXL3	ANKRD11	AMBP	ALKBH1	ANKDD1B	AMOTL2
ATAD1	ANKRD12	AMD1	ALKBH3	ANKEF1	AMPD2
ATAD5	ANKRD13C	AMDHD2	ALKBH5	ANKFY1	AMT
ATE1	ANKRD17	AMER1	ALKBH6	ANKH	AMZ1
ATF2	ANKRD22	AMER2	ALKBH8	ANKHD1	ANAPC1
ATF6	ANKRD27	AMIGO1	ALOX5	ANKIB1	ANAPC11
ATF7	ANKRD32	AMMECR1	ALOXE3	ANKLE1	ANAPC13
ATF7IP2	ANKRD33B	AMMECR1L	ALPI	ANKLE2	ANAPC15
ATG13	ANKRD34C	AMN	ALPK3	ANKMY1	ANAPC16
ATG16L2	ANKRD36	AMOT	ALPL	ANKMY2	ANAPC7
ATG4C	ANKRD42	AMOTL1	ALPP	ANKRD11	ANGEL1
ATG5	ANKRD44	AMOTL2	ALPPL2	ANKRD13C	ANGEL2
ATIC	ANKRD45	AMPD2	ALS2	ANKRD17	ANGPT1
ATL1	ANKRD52	AMT	ALS2CL	ANKRD18A	ANGPT2
ATL3	ANKRD53	AMZ1	ALX1	ANKRD20A1	ANGPT4
ATMIN	ANKRD54	ANAPC11	ALX3	ANKRD20A2	ANGPTL3
ATOH7	ANKRD6	ANAPC13	ALX4	ANKRD20A3	ANGPTL4
ATOX1	ANKRD63	ANAPC15	AMACR	ANKRD20A4	ANGPTL5
ATP11A	ANKRD65	ANAPC16	AMBRA1	ANKRD24	ANK2
ATP11B	ANKRD9	ANG	AMD1	ANKRD26	ANK3
ATP11C	ANKS1A	ANGEL1	AMDHD2	ANKRD27	ANKDD1B
ATP13A4	ANKS4B	ANGEL2	AMER1	ANKRD28	ANKEF1
ATP13A5	ANKS6	ANGPT1	AMER2	ANKRD29	ANKFY1
ATP1A2	ANO1	ANGPT4	AMER3	ANKRD32	ANKH
ATP1B4	ANO10	ANGPTL2	AMFR	ANKRD33	ANKHD1
ATP2B1	ANO2	ANGPTL3	AMHR2	ANKRD33B	ANKIB1
ATP2B2	ANO3	ANGPTL7	AMIGO1	ANKRD34A	ANKLE2
ATP2B4	ANO4	ANK1	AMIGO2	ANKRD34B	ANKMY1
ATP2C2	ANO5	ANK3	AMIGO3	ANKRD34C	ANKRD10
ATP4B	ANO6	ANKDD1A	AMMECR1	ANKRD36	ANKRD11
ATP5F1	ANP32A	ANKDD1B	AMMECR1L	ANKRD40	ANKRD13B
ATP5G3	ANP32E	ANKEF1	AMN	ANKRD42	ANKRD13C
ATP5S	ANTXR1	ANKFY1	AMOT	ANKRD44	ANKRD16
ATP6AP1	ANTXR2	ANKH	AMOTL1	ANKRD45	ANKRD18A
ATP6V1C1	ANXA11	ANKHD1	AMPD3	ANKRD49	ANKRD20A1
ATP8A1	ANXA6	ANKIB1	AMT	ANKRD52	ANKRD20A2
ATP8A2	ANXA7	ANKK1	AMTN	ANKRD55	ANKRD20A3
ATP8B1	ANXA8	ANKLE1	AMZ1	ANKRD62	ANKRD20A4
ATP8B3	ANXA8L1	ANKLE2	AMZ2	ANKRD9	ANKRD22
ATP8B4	ANXA8L2	ANKMY1	ANAPC10	ANKS1A	ANKRD26
ATP9B	AOAH	ANKMY2	ANAPC11	ANKS1B	ANKRD33
ATRNL1	AOC2	ANKRD10	ANAPC13	ANKUB1	ANKRD36
ATRX	AOC3	ANKRD13B	ANAPC15	ANLN	ANKRD40
ATXN1	AP000783.1	ANKRD16	ANAPC16	ANO10	ANKRD42
ATXN10	AP001579.1	ANKRD18A	ANAPC7	ANO2	ANKRD44
ATXN7	AP003774.4	ANKRD23	ANGEL1	ANO3	ANKRD45
ATXN7L3B	AP1AR	ANKRD27	ANGEL2	ANO4	ANKRD46
AUH	AP1G1	ANKRD28	ANGPT1	ANO5	ANKRD49
AVPI1	AP1M1	ANKRD30A	ANGPT2	ANO6	ANKRD50
AVPR1A	AP1S1	ANKRD32	ANGPT4	ANO7	ANKRD54
AXIN2	AP1S2	ANKRD33B	ANGPTL2	ANP32E	ANKRD55
AZGP1	AP1S3	ANKRD34A	ANGPTL3	ANTXR1	ANKRD63
AZIN1	AP2A1	ANKRD34C	ANGPTL4	ANTXR2	ANKRD65
B2M	AP2A2	ANKRD36	ANHX	ANXA1	ANKRD7
B3GALT1	AP2B1	ANKRD42	ANK3	ANXA4	ANKRD9
B3GALT5	AP2M1	ANKRD44	ANKDD1A	ANXA7	ANKS1B
B3GAT2	AP3B1	ANKRD45	ANKDD1B	ANXA9	ANKS3
B3GNT4	AP3B2	ANKRD46	ANKFY1	AOX1	ANKS6
B3GNT6	AP3M1	ANKRD52	ANKH	AP000695.1	ANKUB1
B4GALT4	AP3M2	ANKRD53	ANKIB1	AP000867.1	ANLN
B4GALT7	AP3S2	ANKRD62	ANKLE1	AP001579.1	ANO10
BAAT	AP4S1	ANKRD63	ANKLE2	AP005482.1	ANO3
BACE1	AP5B1	ANKRD9	ANKMY1	AP006621.5	ANO4
BACE2	AP5M1	ANKS1A	ANKRD10	AP1AR	ANO5
BAG2	AP5S1	ANKS3	ANKRD11	AP1G1	ANO6
BAIAP2	AP5Z1	ANKS4B	ANKRD12	AP1S1	ANO7
BAIAP2L1	APAF1	ANKS6	ANKRD13B	AP1S2	ANP32A
BAK1	APBB2	ANO1	ANKRD16	AP2A1	ANP32B
BAMBI	APBB3	ANO5	ANKRD18A	AP2A2	ANPEP
BARD1	APC	ANO6	ANKRD18B	AP3B1	ANTXR1
BAZ2B	APC2	ANO7	ANKRD22	AP3B2	ANTXR2
BBIP1	APCDD1L	ANO9	ANKRD23	AP3D1	ANTXRL
BBS4	APH1A	ANP32A	ANKRD26	AP3M1	ANXA11
BCAM	APH1B	ANP32B	ANKRD27	AP3M2	ANXA2R
BCAN	API5	ANP32E	ANKRD28	AP3S2	ANXA8
BCAP29	APLF	ANTXR1	ANKRD32	AP4E1	ANXA8L1
BCAS2	APLN	ANTXR2	ANKRD33B	AP4S1	ANXA8L2
BCAS3	APLNR	ANXA11	ANKRD34C	AP5B1	AOAH
BCAT1	APLP1	ANXA6	ANKRD36	AP5M1	AOC3
BCDIN3D	APLP2	ANXA8	ANKRD44	AP5S1	AOX1
BCKDHB	APOA1	ANXA8L1	ANKRD45	APAF1	AP000350.4
BCL11A	APOA1BP	ANXA8L2	ANKRD46	APBA1	AP000695.1
BCL2	APOBEC3C	ANXA9	ANKRD49	APBB2	AP000708.1
BCL2L13	APOBEC3F	AOC3	ANKRD50	APC	AP000769.1
BCL2L14	APOBEC4	AP000322.53	ANKRD52	APC2	AP000889.3
BCL2L15	APOC4	AP000322.54	ANKRD6	APCDD1L	AP001885.1
BCL2L2	APOE	AP000350.4	ANKRD63	APEX1	AP005482.1
BCL6B	APOL3	AP000695.1	ANKRD65	APEX2	AP1AR
BCL7B	APOL4	AP000708.1	ANKRD9	APH1A	AP1G1
BCL7C	APOL6	AP000867.1	ANKS1A	APH1B	AP1M1
BCMO1	APOLD1	AP001579.1	ANKS3	API5	AP1S1
BDH2	APOM	AP005482.1	ANKS4B	APIP	AP1S2
BDP1	APOOL	AP1AR	ANKS6	APLP2	AP1S3
BEND3	APPL1	AP1B1	ANO3	APMAP	AP2A2
BEND4	APTX	AP1G1	ANO6	APOB	AP2B1
BEST1	AQP10	AP1M1	ANO7	APOH	AP2M1
BEST3	AQP2	AP1S1	ANP32B	APOL2	AP3B2
BET1	AQP3	AP1S3	ANP32E	APOL3	AP3M1
BET1L	AQP4	AP2A2	ANPEP	APOL4	AP3M2
BEX4	AQP7	AP2S1	ANTXR1	APOL6	AP3S1
BFAR	AQP9	AP3B2	ANTXR2	APOLD1	AP3S2
BGLAP	AQPEP	AP3D1	ANXA11	APOO	AP4B1
BHLHE22	AQR	AP3M2	ANXA2	APOOL	AP4E1
BICC1	AR	AP3S2	ANXA4	APP	AP4S1
BICD1	ARAF	AP4S1	ANXA5	APPBP2	AP5B1
BID	ARAP1	AP5B1	ANXA6	APPL1	AP5M1
BIRC5	ARAP2	AP5M1	AOC3	APTX	AP5S1
BLCAP	ARCN1	AP5S1	AP000679.2	AQP1	AP5Z1
BLNK	AREG	AP5Z1	AP000695.1	AQP10	APAF1
BLOC1S5	AREGB	APAF1	AP000708.1	AQP11	APBA1
BMP1	AREL1	APBA1	AP000769.1	AQP2	APBB2
BMP10	ARF3	APBB2	AP000867.1	AQP4	APC
BMP2	ARF5	APBB3	AP001579.1	AQP9	APC2
BMP2K	ARF6	APC	AP001652.1	AQPEP	APEX1
BMP3	ARFGAP1	APC2	AP003068.23	AQR	APEX2
BMP5	ARFGAP2	APEH	AP003733.1	AR	APH1B
BMP8A	ARFGEF1	APH1A	AP003774.4	ARAP1	API5
BMP8B	ARFIP1	APH1B	AP005482.1	ARAP2	APITD1
BMPER	ARFIP2	API5	AP006621.5	ARAP3	APITD1-CORT
BMPR1A	ARFRP1	APLF	AP1AR	ARC	APLF
BMPR1B	ARGFX	APLNR	AP1B1	ARCN1	APLP2
BMPR2	ARGLU1	APMAP	AP1G1	AREL1	APMAP
BMS1	ARHGAP1	APOA1	AP1M1	ARF3	APOB
BNC2	ARHGAP17	APOA5	AP1S1	ARFGAP1	APOBEC3F
BNIP2	ARHGAP18	APOBEC3A	AP1S2	ARFGAP2	APOBEC4
BNIP3	ARHGAP19	APOBEC3B	AP1S3	ARFGEF1	APOC3
BNIP3L	ARHGAP19-SLIT1	APOBEC3C	AP2A1	ARFGEF2	APOD
BNIPL	ARHGAP20	APOBEC3D	AP2A2	ARFIP1	APOL4
BOD1	ARHGAP23	APOBEC3F	AP2B1	ARG2	APOL6
BOD1L2	ARHGAP24	APOBEC3G	AP2S1	ARGFX	APOLD1
BORA	ARHGAP25	APOC4	AP3B1	ARHGAP11A	APOOL
BPI	ARHGAP26	APOF	AP3B2	ARHGAP12	APP
BPTF	ARHGAP28	APOH	AP3D1	ARHGAP15	APPBP2
BRAP	ARHGAP29	APOL1	AP3M1	ARHGAP17	APPL1
BRD1	ARHGAP30	APOL3	AP3M2	ARHGAP18	APRT
BRD3	ARHGAP32	APOL6	AP3S1	ARHGAP19	APTX
BRD4	ARHGAP35	APOLD1	AP3S2	ARHGAP19-SLIT1	AQP1
BRD7	ARHGAP39	APOOL	AP4E1	ARHGAP20	AQP11
BRI3BP	ARHGAP4	APOPT1	AP4S1	ARHGAP21	AQP2
BRIP1	ARHGAP42	APPBP2	AP5B1	ARHGAP22	AQP7
BRIX1	ARHGAP6	APPL1	AP5M1	ARHGAP23	AQP9
BRMS1L	ARHGAP8	APTX	AP5S1	ARHGAP25	AQPEP
BRS3	ARHGAP9	AQP2	AP5Z1	ARHGAP26	AQR
BRWD1	ARHGDIA	AQP6	APAF1	ARHGAP28	AR
BSN	ARHGEF12	AQP7	APBA1	ARHGAP29	ARAF
BSND	ARHGEF18	AQP9	APBB1	ARHGAP31	ARAP1
BST1	ARHGEF2	AR	APBB2	ARHGAP32	ARC
BTBD11	ARHGEF3	ARAP1	APBB3	ARHGAP35	ARCN1
BTBD19	ARHGEF38	ARAP3	APC	ARHGAP39	AREL1
BTBD2	ARHGEF39	ARC	APC2	ARHGAP42	ARF3
BTBD7	ARHGEF4	ARCN1	APCDD1L	ARHGAP5	ARF5
BTBD8	ARHGEF6	ARF3	APEH	ARHGDIA	ARF6
BTBD9	ARHGEF7	ARF5	APEX2	ARHGDIB	ARFGAP1
BTD	ARHGEF9	ARFGAP1	APH1A	ARHGEF1	ARFGAP2
BTF3L4	ARID1A	ARFGAP2	APH1B	ARHGEF10	ARFGAP3
BTG1	ARID2	ARFGEF1	API5	ARHGEF12	ARFGEF1
BTLA	ARID3A	ARFGEF2	APITD1	ARHGEF15	ARFGEF2
BTN3A1	ARID3B	ARFIP2	APITD1-CORT	ARHGEF26	ARFIP1
BTN3A2	ARIH1	ARFRP1	APLN	ARHGEF35	ARFIP2
BTN3A3	ARIH2	ARG2	APLNR	ARHGEF37	ARG1
BTNL2	ARL1	ARGFX	APOA1	ARHGEF38	ARG2
BTNL9	ARL10	ARHGAP1	APOA5	ARHGEF39	ARGLU1
BTRC	ARL15	ARHGAP11A	APOB	ARHGEF4	ARHGAP1
BUB3	ARL17A	ARHGAP18	APOBEC2	ARHGEF40	ARHGAP11A
BYSL	ARL17B	ARHGAP19	APOBEC3C	ARHGEF5	ARHGAP12
BZW1	ARL2BP	ARHGAP19-SLIT1	APOBEC3D	ARHGEF6	ARHGAP17
C10orf10	ARL3	ARHGAP20	APOBEC3F	ARHGEF7	ARHGAP18
C10orf105	ARL4A	ARHGAP22	APOBR	ARID1B	ARHGAP19
C10orf111	ARL4C	ARHGAP23	APOC3	ARID2	ARHGAP19-SLIT1
C10orf118	ARL4D	ARHGAP25	APOC4	ARID3A	ARHGAP20
C10orf128	ARL5C	ARHGAP26	APOL1	ARID3B	ARHGAP22
C10orf25	ARL6	ARHGAP27	APOL3	ARID5B	ARHGAP23
C10orf32	ARL6IP1	ARHGAP29	APOL4	ARIH1	ARHGAP24
C10orf40	ARL6IP5	ARHGAP31	APOL6	ARIH2	ARHGAP26
C10orf53	ARL6IP6	ARHGAP32	APOLD1	ARL1	ARHGAP29
C10orf71	ARL8A	ARHGAP35	APOOL	ARL10	ARHGAP31
C11orf21	ARL8B	ARHGAP4	APOPT1	ARL13B	ARHGAP32
C11orf30	ARMC1	ARHGAP5	APP	ARL14EP	ARHGAP40
C11orf44	ARMC4	ARHGDIA	APPBP2	ARL15	ARHGAP42
C11orf54	ARMC5	ARHGDIB	APPL2	ARL17A	ARHGAP5
C11orf58	ARMC6	ARHGEF1	APTX	ARL17B	ARHGDIA
C11orf63	ARMC7	ARHGEF10	AQP1	ARL2BP	ARHGDIB
C11orf82	ARNT	ARHGEF15	AQP10	ARL4C	ARHGEF11
C11orf85	ARNTL2	ARHGEF17	AQP4	ARL5A	ARHGEF12
C11orf87	ARPC2	ARHGEF18	AQP6	ARL5B	ARHGEF17
C11orf88	ARPC3	ARHGEF2	AQP7	ARL5C	ARHGEF18
C12orf23	ARPC4	ARHGEF38	AQR	ARL6IP1	ARHGEF19
C12orf29	ARPC4-TTLL3	ARHGEF39	AR	ARL6IP5	ARHGEF26
C12orf36	ARPC5	ARHGEF4	ARAF	ARL6IP6	ARHGEF28
C12orf39	ARPP19	ARHGEF6	ARAP1	ARL8A	ARHGEF35
C12orf4	ARRB1	ARHGEF7	ARC	ARL8B	ARHGEF38
C12orf5	ARRB2	ARHGEF9	AREL1	ARMC2	ARHGEF39
C12orf50	ARRDC2	ARID1A	ARF4	ARMC3	ARHGEF5
C12orf52	ARRDC3	ARID1B	ARF5	ARMC8	ARHGEF6
C12orf54	ARRDC4	ARID3A	ARF6	ARMCX3	ARHGEF7
C12orf60	ARSB	ARID3B	ARFGAP1	ARNT	ARHGEF9
C12orf73	ARSD	ARID5A	ARFGAP2	ARNT2	ARID1A
C12orf76	ARSE	ARL10	ARFGEF1	ARNTL2	ARID1B
C12orf77	ARSG	ARL11	ARFIP1	ARPC1A	ARID2
C12orf79	ARSK	ARL14	ARGFX	ARPC2	ARID3A
C14orf1	ART4	ARL14EP	ARHGAP10	ARPC5	ARID3B
C14orf119	ARX	ARL15	ARHGAP15	ARPP19	ARID3C
C14orf132	ASAH1	ARL16	ARHGAP17	ARRB1	ARID4A
C14orf164	ASAH2	ARL17A	ARHGAP18	ARRDC2	ARIH1
C14orf2	ASAH2B	ARL17B	ARHGAP19	ARRDC3	ARIH2
C14orf23	ASAP1	ARL2BP	ARHGAP19-SLIT1	ARRDC4	ARIH2OS
C15orf38-AP3S2	ASB1	ARL3	ARHGAP21	ARSA	ARL1
C15orf40	ASB13	ARL5A	ARHGAP22	ARSB	ARL10
C15orf57	ASB14	ARL6	ARHGAP23	ARSD	ARL13A
C16orf52	ASB15	ARL6IP4	ARHGAP26	ARSE	ARL14EP
C16orf54	ASB18	ARL8A	ARHGAP27	ARSG	ARL14EPL
C16orf71	ASB6	ARL8B	ARHGAP28	ARSK	ARL15
C16orf72	ASB7	ARMC10	ARHGAP29	ART4	ARL16
C16orf93	ASB8	ARMC12	ARHGAP31	AS3MT	ARL17A
C17orf100	ASCC1	ARMC5	ARHGAP32	ASAH1	ARL17B
C17orf102	ASCC2	ARMC6	ARHGAP35	ASAH2	ARL2BP
C17orf104	ASCL1	ARMC7	ARHGAP36	ASAH2B	ARL3
C17orf105	ASGR2	ARMC8	ARHGAP39	ASAP1	ARL4A
C17orf51	ASH1L	ARMCX3	ARHGAP4	ASAP2	ARL5B
C17orf97	ASH2L	ARNT	ARHGAP42	ASAP3	ARL5C
C18orf21	ASIC1	ARNT2	ARHGAP44	ASB1	ARL6
C18orf25	ASIC2	ARNTL	ARHGDIA	ASB11	ARL6IP1
C18orf32	ASNSD1	ARNTL2	ARHGEF1	ASB13	ARL8B
C19orf12	ASPA	ARPC2	ARHGEF10L	ASB14	ARMC1
C19orf40	ASPH	ARPC4	ARHGEF12	ASB15	ARMC12
C19orf47	ASPN	ARPC4-TTLL3	ARHGEF15	ASB4	ARMC3
C19orf70	ASPRV1	ARPC5	ARHGEF16	ASB6	ARMC4
C1GALT1	ASPSCR1	ARPP19	ARHGEF17	ASB7	ARMC5
C1QBP	ASS1	ARPP21	ARHGEF19	ASB8	ARMC6
C1QL3	ASTN1	ARRB1	ARHGEF26	ASCC1	ARMC7
C1QTNF2	ASTN2	ARRDC2	ARHGEF28	ASCC3	ARMC8
C1QTNF3	ASXL2	ARSA	ARHGEF33	ASCL4	ARMCX3
C1QTNF6	ASXL3	ARSB	ARHGEF37	ASF1A	ARNT
C1RL	ATAD1	ARSE	ARHGEF38	ASH1L	ARNT2
C1orf109	ATAD2B	ARSI	ARHGEF39	ASH2L	ARNTL2
C1orf111	ATAD3C	ARTN	ARHGEF4	ASIC1	ARPC1A
C1orf141	ATAT1	AS3MT	ARHGEF5	ASIC4	ARPC1B
C1orf158	ATCAY	ASAH2	ARHGEF7	ASPA	ARPC2
C1orf173	ATE1	ASAH2B	ARID1B	ASPH	ARPC4
C1orf198	ATF6	ASAP1	ARID2	ASPHD2	ARPC4-TTLL3
C1orf21	ATF6B	ASAP3	ARID3A	ASPM	ARPC5
C1orf233	ATF7	ASB1	ARID4A	ASTN1	ARPC5L
C1orf27	ATF7IP	ASB11	ARID4B	ASTN2	ARPP19
C1orf43	ATF7IP2	ASB13	ARID5A	ASXL1	ARPP21
C1orf52	ATG12	ASB16	ARID5B	ASXL2	ARRB1
C1orf74	ATG13	ASB2	ARIH1	ASXL3	ARRB2
C1orf86	ATG14	ASB4	ARIH2	ASZ1	ARRDC2
C1orf95	ATG16L1	ASB7	ARL10	ATAD1	ARRDC3
C2	ATG2A	ASB8	ARL11	ATAD2	ARRDC4
C20orf112	ATG4A	ASB9	ARL16	ATAD2B	ARSB
C20orf173	ATG4B	ASCC1	ARL17A	ATAD3C	ARSD
C20orf197	ATG5	ASCC3	ARL17B	ATCAY	ARSK
C20orf26	ATG9B	ASCL5	ARL3	ATE1	ARV1
C21orf59	ATIC	ASGR1	ARL4A	ATF3	ASAH1
C21orf67	ATL3	ASH1L	ARL4C	ATF6	ASAH2
C21orf88	ATM	ASH2L	ARL4D	ATF7	ASAH2B
C21orf91	ATMIN	ASIC1	ARL5B	ATF7IP	ASAP2
C22orf29	ATOH1	ASPG	ARL6IP4	ATF7IP2	ASAP3
C22orf39	ATOH7	ASPH	ARL6IP5	ATG10	ASB1
C2CD2L	ATOH8	ASPRV1	ARL6IP6	ATG12	ASB13
C2ORF15	ATOX1	ASPSCR1	ARL8A	ATG13	ASB15
C2orf15	ATP11A	ASS1	ARL8B	ATG14	ASB16
C2orf43	ATP11B	ASTN1	ARL9	ATG2A	ASB4
C2orf44	ATP11C	ASTN2	ARMC10	ATG2B	ASB6
C2orf50	ATP12A	ASXL1	ARMC3	ATG4A	ASB7
C2orf66	ATP13A4	ASXL2	ARMC5	ATG4B	ASB8
C2orf69	ATP1A2	ATAD1	ARMC7	ATG7	ASCC1
C2orf72	ATP1B1	ATAD2B	ARMC8	ATG9B	ASCL5
C2orf73	ATP1B2	ATAD3A	ARMCX3	ATL2	ASF1B
C2orf80	ATP1B3	ATCAY	ARMCX6	ATL3	ASGR2
C2orf91	ATP2A1	ATE1	ARNT	ATM	ASH1L
C3	ATP2A2	ATF2	ARNT2	ATMIN	ASIC1
C3orf35	ATP2A3	ATF3	ARNTL2	ATOH8	ASL
C3orf36	ATP2B1	ATF5	ARPC2	ATP10A	ASNS
C3orf38	ATP2B2	ATF6	ARPC4	ATP10B	ASPA
C3orf55	ATP2B3	ATF7	ARPC5L	ATP10D	ASPH
C3orf65	ATP2B4	ATF7IP	ARPP19	ATP11A	ASPHD2
C4BPA	ATP2C1	ATF7IP2	ARRB1	ATP11B	ASPN
C4orf17	ATP5A1	ATG10	ARRDC2	ATP11C	ASPRV1
C4orf26	ATP5E	ATG13	ARRDC4	ATP13A3	ASTN1
C4orf29	ATP5G3	ATG14	ARRDC5	ATP13A4	ASTN2
C4orf32	ATP5L	ATG16L1	ARSA	ATP1A2	ASXL1
C4orf33	ATP5S	ATG16L2	ARSB	ATP1B2	ASXL2
C5orf20	ATP5SL	ATG2A	ARSE	ATP1B3	ASXL3
C5orf22	ATP6V0A1	ATG2B	ARSG	ATP1B4	ATAD1
C5orf24	ATP6V0A2	ATG4A	ARSI	ATP2A2	ATAD2B
C5orf42	ATP6V0B	ATG7	ARSJ	ATP2B2	ATAD3C
C5orf49	ATP6V0E1	ATHL1	ARTN	ATP2B4	ATAT1
C5orf51	ATP6V0E2	ATL1	ARVCF	ATP2C1	ATE1
C6	ATP6V1A	ATL2	AS3MT	ATP4B	ATF1
C6orf100	ATP6V1B1	ATL3	ASAP3	ATP5A1	ATF2
C6orf118	ATP6V1C1	ATM	ASB1	ATP5B	ATF6
C6orf141	ATP6V1E1	ATMIN	ASB13	ATP5E	ATF7
C6orf62	ATP6V1E2	ATOH7	ASB15	ATP5F1	ATF7IP2
C6orf89	ATP7A	ATOH8	ASB16	ATP5G1	ATG10
C7	ATP7B	ATOX1	ASB5	ATP5H	ATG12
C7orf10	ATP8A1	ATP10B	ASB6	ATP5S	ATG13
C7orf71	ATP8A2	ATP11A	ASB7	ATP6AP2	ATG14
C8A	ATP8B1	ATP13A3	ASCC1	ATP6V0A2	ATG16L2
C8orf12	ATP8B2	ATP13A4	ASCC3	ATP6V0D2	ATG2A
C8orf17	ATP9A	ATP1A2	ASCL1	ATP6V0E1	ATG2B
C8orf22	ATP9B	ATP1B3	ASCL4	ATP6V1A	ATG4B
C8orf33	ATPAF1	ATP1B4	ASF1B	ATP6V1B2	ATG4C
C8orf34	ATPIF1	ATP2A1	ASGR2	ATP6V1C1	ATG5
C8orf37	ATRN	ATP2A2	ASH1L	ATP6V1D	ATG9A
C8orf46	ATRNL1	ATP2A3	ASH2L	ATP6V1E1	ATL2
C9orf116	ATRX	ATP2B1	ASPA	ATP6V1G1	ATL3
C9orf152	ATXN1	ATP2B2	ASPDH	ATP6V1G2	ATM
C9orf153	ATXN10	ATP2B3	ASPH	ATP7A	ATOH7
C9orf170	ATXN1L	ATP2B4	ASPSCR1	ATP7B	ATOH8
C9orf3	ATXN2	ATP5A1	ASS1	ATP8A1	ATOX1
C9orf64	ATXN3	ATP5E	ASTN1	ATP8A2	ATP10A
C9orf66	ATXN7	ATP5G3	ASTN2	ATP8B1	ATP10D
C9orf69	ATXN7L1	ATP5H	ASUN	ATP8B2	ATP11A
C9orf84	ATXN7L3	ATP5J2-PTCD1	ASXL1	ATP8B3	ATP11B
C9orf85	ATXN7L3B	ATP5L	ASXL2	ATP9A	ATP11C
CA12	AUNIP	ATP5S	ASXL3	ATP9B	ATP12A
CA3	AURKB	ATP6AP1	ATAD1	ATPAF1	ATP13A3
CA6	AURKC	ATP6V0A1	ATAD2B	ATPAF2	ATP13A4
CABLES2	AVPR1A	ATP6V0A2	ATAD3C	ATRN	ATP1A2
CABYR	AVPR2	ATP6V0B	ATAT1	ATRNL1	ATP1B1
CACNA1A	AWAT2	ATP6V1A	ATCAY	ATRX	ATP1B2
CACNA1B	AXDND1	ATP6V1B2	ATF6	ATXN1	ATP1B3
CACNA1C	AZI2	ATP6V1E1	ATF7IP	ATXN10	ATP1B4
CACNA1D	AZIN1	ATP7A	ATF7IP2	ATXN1L	ATP2A2
CACNA1E	B2M	ATP7B	ATG10	ATXN3	ATP2B1
CACNA2D1	B3GALNT2	ATP8A1	ATG13	ATXN7	ATP2B2
CACNA2D3	B3GALT1	ATP8A2	ATG14	ATXN7L1	ATP2B4
CACNB4	B3GALT5	ATP8B1	ATG16L1	ATXN7L3	ATP2C1
CACNG2	B3GALTL	ATP8B2	ATG16L2	ATXN7L3B	ATP4B
CACNG4	B3GAT3	ATP8B3	ATG2A	AUH	ATP5A1
CACNG7	B3GNT3	ATP9A	ATG2B	AVL9	ATP5C1
CACNG8	B3GNT4	ATP9B	ATG4A	AVPR1A	ATP5E
CACUL1	B3GNT6	ATPAF1	ATG4B	AVPR1B	ATP5F1
CADM2	B3GNT7	ATPIF1	ATG5	AVPR2	ATP5G1
CADPS	B3GNT9	ATRN	ATG7	AXIN2	ATP5G3
CALB1	B4GALNT3	ATRNL1	ATG9A	AXL	ATP5I
CALCOCO1	B4GALT1	ATRX	ATG9B	AZGP1	ATP5J2
CALCOCO2	B4GALT4	ATXN1	ATHL1	AZIN1	ATP5S
CALD1	B4GALT5	ATXN1L	ATIC	B3GALNT1	ATP5SL
CALHM1	B4GALT6	ATXN3	ATL3	B3GALNT2	ATP6V0A1
CALN1	B4GALT7	ATXN7L1	ATM	B3GALT1	ATP6V0A2
CALU	BAALC	ATXN7L3	ATMIN	B3GALT5	ATP6V0B
CAMK2D	BACE1	AUH	ATOH8	B3GAT1	ATP6V0C
CAMK2N1	BACE2	AVPR1A	ATOX1	B3GAT2	ATP6V0E2
CAMK2N2	BACH1	AVPR2	ATP10A	B3GAT3	ATP6V1B2
CAMK4	BAG1	AWAT2	ATP10B	B3GNT1	ATP6V1C1
CAMKK2	BAG4	AXIN1	ATP11A	B3GNT5	ATP6V1D
CAMKV	BAG5	AXIN2	ATP11C	B3GNT6	ATP6V1F
CAMLG	BAHD1	AZGP1	ATP13A3	B4GALNT1	ATP6V1G2
CAMSAP2	BAIAP2	AZIN1	ATP13A4	B4GALT1	ATP7A
CAMTA1	BAIAP2L2	B2M	ATP1A1	B4GALT4	ATP7B
CAND1	BAK1	B3GALNT1	ATP1A2	B4GALT5	ATP8A1
CAPN14	BAMBI	B3GALNT2	ATP1A3	BAAT	ATP8B3
CAPN6	BANP	B3GALT5	ATP1B2	BACE1	ATP8B4
CAPRIN1	BAP1	B3GALT6	ATP1B3	BACE2	ATP9A
CAPZA1	BARD1	B3GALTL	ATP1B4	BACH2	ATP9B
CAPZA2	BARHL1	B3GAT1	ATP2A2	BAG1	ATRN
CAPZB	BAX	B3GAT2	ATP2A3	BAG2	ATRNL1
CARD14	BAZ1A	B3GAT3	ATP2B2	BAG4	ATRX
CARF	BAZ1B	B3GNT1	ATP2B3	BAG5	ATXN1
CARHSP1	BAZ2A	B3GNT3	ATP2B4	BAHD1	ATXN1L
CASC10	BAZ2B	B3GNT6	ATP4A	BAI3	ATXN2
CASC4	BBS9	B3GNT7	ATP5A1	BAIAP2	ATXN3
CASK	BBX	B3GNT9	ATP5D	BAK1	ATXN7L1
CASP10	BCAN	B4GALT1	ATP5E	BAMBI	ATXN7L2
CASP12	BCAP29	B4GALT4	ATP5F1	BARD1	ATXN7L3
CASP2	BCAP31	B4GALT5	ATP5G1	BASP1	ATXN7L3B
CASP6	BCAS1	B4GALT7	ATP5G3	BAZ1A	AUH
CASP7	BCAS3	B9D1	ATP5J2	BAZ2A	AURKAIP1
CASP8	BCAS4	BAALC	ATP5J2-PTCD1	BAZ2B	AURKB
CASQ2	BCAT1	BABAM1	ATP5L	BBIP1	AUTS2
CAST	BCAT2	BACE1	ATP5S	BBS1	AVL9
CATSPERG	BCKDHB	BACE2	ATP5SL	BBS12	AVPR1A
CBFA2T2	BCL11A	BACH2	ATP6AP1L	BBX	AVPR2
CBFB	BCL11B	BAG1	ATP6AP2	BCAN	AXDND1
CBL	BCL2	BAG2	ATP6V0A1	BCAP29	AXL
CBLB	BCL2L1	BAG4	ATP6V0A2	BCAS1	AZGP1
CBLN4	BCL2L11	BAG5	ATP6V0B	BCAS2	AZI2
CBR4	BCL2L13	BAHD1	ATP6V0D1	BCAS3	AZIN1
CBX5	BCL2L14	BAIAP2	ATP6V0E1	BCAS4	B2M
CC2D2B	BCL2L15	BAIAP2L1	ATP6V0E2	BCAT1	B3GALNT2
CCAR2	BCL2L2	BAIAP3	ATP6V1B2	BCDIN3D	B3GALT1
CCBL2	BCL2L2-PABPN1	BAK1	ATP6V1C1	BCKDHB	B3GALT5
CCDC103	BCL6	BAP1	ATP6V1H	BCKDK	B3GALT6
CCDC108	BCL7A	BARD1	ATP7A	BCL10	B3GALTL
CCDC109B	BCL7B	BARX2	ATP7B	BCL11A	B3GAT1
CCDC113	BCL7C	BATF2	ATP8A1	BCL11B	B3GAT2
CCDC127	BCL9	BAZ1B	ATP8A2	BCL2	B3GNT4
CCDC138	BCLAF1	BAZ2A	ATP8B1	BCL2L11	B3GNT5
CCDC14	BCORL1	BAZ2B	ATP8B2	BCL2L13	B3GNT6
CCDC141	BDH1	BBC3	ATP8B3	BCL2L14	B3GNT7
CCDC142	BEAN1	BBS1	ATP8B4	BCL2L15	B3GNT9
CCDC144A	BECN1	BBS12	ATP9A	BCL3	B4GALNT3
CCDC144NL	BEGAIN	BBX	ATPAF1	BCL6	B4GALNT4
CCDC148	BEND3	BCAN	ATPAF2	BCL6B	B4GALT1
CCDC15	BEND4	BCAP29	ATRN	BCL7B	B4GALT5
CCDC163P	BEND6	BCAP31	ATRNL1	BCL7C	B4GALT6
CCDC171	BEND7	BCAR1	ATRX	BCL9L	B4GALT7
CCDC176	BEST1	BCAS1	ATXN1	BCLAF1	BAALC
CCDC177	BEST3	BCAS2	ATXN10	BCORL1	BAAT
CCDC179	BET1L	BCAS4	ATXN1L	BCR	BACE2
CCDC180	BFAR	BCAT2	ATXN3	BDNF	BACH2
CCDC25	BGN	BCCIP	ATXN7	BDP1	BAG1
CCDC28A	BHLHA15	BCDIN3D	ATXN7L1	BEAN1	BAG2
CCDC30	BHLHB9	BCKDHA	ATXN7L3	BEGAIN	BAG4
CCDC34	BHLHE22	BCKDK	ATXN7L3B	BEND4	BAHD1
CCDC41	BHLHE40	BCL11B	AUH	BEND6	BAI2
CCDC47	BHLHE41	BCL2L1	AVEN	BEND7	BAIAP2
CCDC50	BICC1	BCL2L11	AVIL	BEST1	BAIAP2L1
CCDC57	BICD1	BCL2L13	AVL9	BEST3	BAMBI
CCDC59	BICD2	BCL2L15	AVPI1	BET1	BANP
CCDC66	BID	BCL2L2	AVPR1A	BET1L	BARD1
CCDC69	BIN3	BCL6B	AVPR1B	BEX5	BARX2
CCDC73	BIRC3	BCL7B	AVPR2	BHLHB9	BAZ2A
CCDC77	BIRC5	BCL7C	AWAT1	BHMT	BAZ2B
CCDC80	BLACE	BCL9L	AWAT2	BHMT2	BBIP1
CCDC82	BLCAP	BCLAF1	AXDND1	BICC1	BBS10
CCDC85A	BLK	BCORL1	AXIN1	BICD1	BBS2
CCDC92	BLOC1S2	BCR	AXIN2	BICD2	BBX
CCDC93	BLOC1S3	BDKRB2	AZGP1	BIRC3	BCAM
CCKBR	BLOC1S5	BDNF	AZI2	BIRC5	BCAP29
CCL1	BLOC1S6	BDP1	AZIN1	BIRC6	BCAP31
CCL14	BLVRA	BEAN1	B3GALNT2	BLMH	BCAS1
CCL18	BLZF1	BEND2	B3GALT5	BLOC1S1	BCAS3
CCL21	BMF	BEND3	B3GALT6	BLOC1S4	BCAS4
CCL28	BMP1	BEND4	B3GAT1	BLOC1S5	BCAT1
CCL8	BMP10	BEND6	B3GAT2	BLOC1S6	BCAT2
CCNC	BMP2	BEST1	B3GNT2	BLVRB	BCCIP
CCND2	BMP2K	BEST3	B3GNT3	BLZF1	BCKDHA
CCND3	BMP3	BET1	B3GNT4	BMI1	BCL10
CCNDBP1	BMP7	BET1L	B3GNT6	BMP1	BCL11A
CCNJ	BMP8A	BFAR	B3GNT7	BMP10	BCL11B
CCNYL1	BMP8B	BGN	B3GNT9	BMP2	BCL2
CCP110	BMPER	BHLHA15	B4GALNT1	BMP2K	BCL2L11
CCPG1	BMPR1A	BHLHB9	B4GALNT3	BMP3	BCL2L13
CCR1	BMPR1B	BHLHE40	B4GALNT4	BMP6	BCL2L15
CCR3	BMPR2	BHLHE41	B4GALT1	BMP8A	BCL2L2
CCR5	BNC2	BHMT	B4GALT2	BMPR1A	BCL6B
CCR8	BNIP1	BHMT2	B4GALT4	BMPR1B	BCL7A
CCR9	BNIP2	BICC1	B4GALT7	BMPR2	BCL7B
CCSAP	BNIP3L	BICD1	BAALC	BMS1	BCL7C
CCSER1	BNIPL	BICD2	BACE1	BMX	BCL9L
CCSER2	BOD1	BID	BACE2	BNC1	BCO2
CCT4	BOD1L2	BIN2	BACH2	BNC2	BCORL1
CCT7	BOK	BIN3	BAG1	BNIP2	BCR
CD109	BOLA1	BIRC5	BAG2	BNIP3L	BDH2
CD160	BPGM	BLACE	BAG4	BNIPL	BDKRB2
CD164	BPI	BLCAP	BAG5	BOC	BDNF
CD177	BPIFB2	BLK	BAI1	BOD1	BDP1
CD180	BRAP	BLOC1S2	BAIAP2	BOD1L2	BEAN1
CD1A	BRAT1	BLOC1S3	BAIAP2L1	BOLA1	BECN1
CD207	BRCC3	BLOC1S5	BAK1	BOLA3	BEND2
CD209	BRD2	BLOC1S6	BAMBI	BPI	BEND3
CD226	BRD3	BLVRA	BANK1	BPIFC	BEND4
CD247	BRD4	BLZF1	BAP1	BPNT1	BEND5
CD274	BRD7	BMF	BARX2	BPTF	BEND6
CD276	BRD9	BMP1	BAX	BPY2	BEND7
CD28	BRF2	BMP10	BAZ2B	BPY2B	BEST3
CD300E	BRI3BP	BMP2	BBC3	BPY2C	BET1
CD33	BRINP1	BMP3	BBIP1	BRAP	BET1L
CD36	BRIP1	BMP8A	BBOX1	BRCC3	BHLHA15
CD38	BRIX1	BMPR1A	BBS1	BRD3	BHLHB9
CD3D	BRMS1L	BMPR1B	BBS5	BRD7	BHLHE40
CD3E	BRPF1	BMPR2	BBX	BRD9	BHLHE41
CD4	BRPF3	BMS1	BCAM	BRF2	BICD1
CD40	BRSK2	BNC2	BCAP29	BRI3BP	BICD2
CD55	BRWD1	BNIP2	BCAP31	BRINP3	BID
CD58	BRWD3	BNIP3	BCAR1	BRIP1	BIRC5
CD80	BSDC1	BNIP3L	BCAS1	BRIX1	BIVM
CD84	BSG	BNIPL	BCAS3	BRMS1L	BLCAP
CD96	BSN	BOD1	BCAS4	BROX	BLOC1S2
CDC14B	BSND	BOLA1	BCCIP	BRWD1	BLOC1S3
CDC20B	BSPRY	BPHL	BCDIN3D	BRWD3	BLOC1S5
CDC25A	BTBD10	BPIFA1	BCKDHB	BSDC1	BLOC1S6
CDC37L1	BTBD7	BPIFB1	BCKDK	BSN	BLVRA
CDC40	BTBD9	BPIFB2	BCL11A	BSND	BLZF1
CDC42EP3	BTC	BPTF	BCL11B	BST1	BMF
CDC42SE1	BTD	BPY2	BCL2	BTBD10	BMI1
CDC5L	BTF3L4	BPY2B	BCL2L1	BTBD11	BMP10
CDCA5	BTG1	BPY2C	BCL2L11	BTBD3	BMP2
CDCP1	BTG2	BRAF	BCL2L13	BTBD7	BMP2K
CDH1	BTLA	BRCA1	BCL2L15	BTBD9	BMP3
CDH13	BTN2A1	BRCC3	BCL2L2	BTD	BMP5
CDH18	BTN2A2	BRD3	BCL2L2-PABPN1	BTF3	BMP6
CDH19	BTN3A2	BRD4	BCL6B	BTF3L4	BMP7
CDH2	BTNL2	BRD9	BCL7A	BTG1	BMP8A
CDH6	BTRC	BRE	BCL7B	BTLA	BMP8B
CDH8	BUB1	BRF1	BCL7C	BTN2A1	BMPR1A
CDHR1	BUB3	BRF2	BCL9L	BTN3A1	BMPR1B
CDIP1	BVES	BRI3BP	BCO2	BTNL8	BMPR2
CDK1	BYSL	BRIP1	BCORL1	BTNL9	BMS1
CDK12	BZW1	BRMS1L	BDP1	BTRC	BNC2
CDK15	BZW2	BROX	BEAN1	BUB1	BNIP2
CDK16	C10orf105	BRPF1	BEND2	BUB3	BNIP3
CDK18	C10orf11	BRPF3	BEND3	BVES	BNIPL
CDK19	C10orf118	BRS3	BEND4	BYSL	BOD1
CDKL3	C10orf12	BRWD3	BEND5	BZW1	BOLL
CDKN1A	C10orf128	BSG	BEND6	BZW2	BORA
CDKN2A	C10orf137	BSN	BEST1	C10orf10	BPHL
CDKN2AIP	C10orf25	BSND	BEST2	C10orf105	BPI
CDKN2AIPNL	C10orf35	BSPRY	BEST3	C10orf11	BPIFA1
CDKN2C	C10orf40	BST1	BET1	C10orf118	BPTF
CDKN3	C10orf53	BST2	BET1L	C10orf12	BRCA1
CDNF	C10orf54	BTAF1	BFAR	C10orf128	BRCC3
CDRT1	C10orf71	BTBD1	BHLHA15	C10orf131	BRD2
CDRT4	C10orf76	BTBD11	BHLHE40	C10orf137	BRD3
CDS1	C10orf85	BTBD2	BHLHE41	C10orf2	BRD4
CDS2	C10orf88	BTBD7	BHMT2	C10orf25	BRD7
CDSN	C10orf91	BTBD8	BICC1	C10orf35	BRD9
CDV3	C10orf95	BTBD9	BICD1	C10orf53	BRF2
CDX4	C10orf99	BTC	BICD2	C10orf76	BRI3BP
CEACAM1	C11orf1	BTD	BIN1	C10orf82	BRINP3
CEBPD	C11orf30	BTF3	BIRC3	C10orf85	BRIP1
CELF3	C11orf44	BTF3L4	BIRC5	C11orf1	BRIX1
CELSR1	C11orf45	BTG2	BIRC7	C11orf30	BRMS1
CELSR2	C11orf48	BTLA	BLACE	C11orf34	BRMS1L
CENPC	C11orf49	BTN2A2	BLCAP	C11orf44	BRPF3
CENPF	C11orf54	BTN3A1	BLMH	C11orf45	BRSK2
CENPI	C11orf57	BTNL8	BLNK	C11orf48	BRWD1
CENPL	C11orf58	BTNL9	BLOC1S5	C11orf52	BRWD3
CENPN	C11orf63	BUB1	BLOC1S6	C11orf54	BSCL2
CENPO	C11orf68	BVES	BLVRA	C11orf57	BSDC1
CENPP	C11orf70	BX088651.1	BLZF1	C11orf58	BSG
CENPW	C11orf74	BX255923.1	BMF	C11orf65	BSN
CEP120	C11orf82	BYSL	BMP1	C11orf74	BSND
CEP128	C11orf84	BZW1	BMP2K	C11orf82	BSPRY
CEP135	C11orf85	C10orf10	BMP3	C11orf83	BST1
CEP350	C11orf87	C10orf105	BMP8A	C11orf84	BTAF1
CEP55	C12orf23	C10orf11	BMP8B	C11orf85	BTBD10
CEP63	C12orf39	C10orf111	BMPER	C11orf88	BTBD19
CEP68	C12orf4	C10orf115	BMPR1A	C12orf23	BTBD7
CEP70	C12orf40	C10orf118	BMS1	C12orf36	BTBD8
CEP78	C12orf43	C10orf128	BNC2	C12orf4	BTBD9
CEP89	C12orf5	C10orf2	BNIP1	C12orf43	BTC
CEP97	C12orf52	C10orf25	BNIP2	C12orf49	BTD
CERCAM	C12orf61	C10orf32	BNIP3	C12orf5	BTF3L4
CERKL	C12orf66	C10orf40	BNIPL	C12orf55	BTG1
CFDP1	C12orf74	C10orf53	BOD1L1	C12orf57	BTG2
CFHR2	C12orf75	C10orf54	BOD1L2	C12orf60	BTLA
CFHR4	C12orf76	C10orf67	BOK	C12orf61	BTN1A1
CFL2	C13orf35	C10orf71	BPHL	C12orf66	BTN2A1
CFLAR	C14orf1	C10orf76	BPI	C12orf73	BTN3A1
CGA	C14orf105	C10orf95	BPIFB1	C12orf74	BTNL9
CGGBP1	C14orf119	C11orf1	BPIFB2	C12orf75	BTRC
CGN	C14orf144	C11orf21	BPNT1	C14orf105	BUB1
CGNL1	C14orf159	C11orf30	BPTF	C14orf119	BUB1B
CGREF1	C14orf164	C11orf45	BRAF	C14orf132	BUB3
CGRRF1	C14orf177	C11orf48	BRCA2	C14orf144	BUD13
CHAC2	C14orf180	C11orf53	BRCC3	C14orf164	BVES
CHAD	C14orf23	C11orf54	BRD1	C14orf166	BX088651.1
CHAF1B	C14orf37	C11orf57	BRD3	C14orf23	BZRAP1
CHCHD5	C15ORF37	C11orf58	BRD4	C14orf37	BZW1
CHD7	C15orf37	C11orf63	BRD8	C15ORF37	BZW2
CHDH	C15orf38	C11orf74	BRD9	C15orf27	C10orf10
CHEK1	C15orf38-AP3S2	C11orf82	BRE	C15orf37	C10orf105
CHI3L2	C15orf40	C11orf83	BRF1	C15orf38	C10orf11
CHIC1	C15orf41	C11orf84	BRI3BP	C15orf38-AP3S2	C10orf118
CHIC2	C15orf43	C11orf86	BRIP1	C15orf40	C10orf12
CHKA	C15orf54	C11orf88	BRIX1	C15orf41	C10orf128
CHM	C16orf45	C12orf23	BRMS1L	C15orf43	C10orf137
CHMP3	C16orf52	C12orf36	BRPF3	C15orf57	C10orf25
CHP1	C16orf54	C12orf43	BRSK1	C15orf61	C10orf32
CHP2	C16orf58	C12orf44	BRSK2	C16orf3	C10orf35
CHPT1	C16orf72	C12orf49	BRWD1	C16orf45	C10orf54
CHRDL1	C16orf78	C12orf5	BRWD3	C16orf52	C10orf67
CHRM3	C16orf87	C12orf52	BSCL2	C16orf54	C10orf76
CHRNA1	C16orf89	C12orf60	BSDC1	C16orf58	C10orf85
CHRNA3	C17orf103	C12orf65	BSG	C16orf70	C10orf90
CHRNB1	C17orf104	C12orf66	BSN	C16orf72	C10orf95
CHRNB4	C17orf105	C12orf68	BSND	C16orf87	C11orf1
CHST12	C17orf49	C12orf75	BSPRY	C16orf96	C11orf21
CHST15	C17orf51	C12orf76	BST1	C17orf102	C11orf24
CHST4	C17orf72	C12orf79	BST2	C17orf103	C11orf30
CHST7	C17orf77	C13orf35	BTAF1	C17orf104	C11orf34
CHST9	C17orf85	C14orf119	BTBD11	C17orf105	C11orf44
CHSY1	C17orf96	C14orf132	BTBD17	C17orf107	C11orf48
CHSY3	C17orf97	C14orf142	BTBD2	C17orf51	C11orf49
CHTF8	C18orf21	C14orf144	BTBD3	C17orf64	C11orf54
CHUK	C18orf25	C14orf180	BTBD7	C17orf70	C11orf57
CHURC1	C18orf32	C14orf182	BTBD8	C17orf78	C11orf58
CIB1	C19orf12	C14orf2	BTBD9	C17orf80	C11orf63
CIDEA	C19orf25	C14orf23	BTC	C17orf82	C11orf73
CIITA	C19orf57	C14orf37	BTD	C17orf85	C11orf82
CIRH1A	C19orf66	C14orf79	BTF3L4	C17orf96	C11orf84
CISD1	C19orf69	C14orf80	BTG2	C18orf25	C11orf86
CISD2	C19orf70	C15ORF37	BTK	C18orf54	C12orf29
CIT	C19orf77	C15orf27	BTLA	C18orf63	C12orf36
CITED2	C19orf80	C15orf37	BTN1A1	C19orf12	C12orf39
CKAP2L	C19orf82	C15orf38	BTN2A1	C19orf35	C12orf44
CKS1B	C1GALT1	C15orf38-AP3S2	BTN2A2	C19orf40	C12orf49
CLASP2	C1GALT1C1	C15orf40	BTN3A1	C19orf43	C12orf5
CLCA2	C1ORF220	C15orf52	BTN3A2	C19orf55	C12orf52
CLCA4	C1QL3	C15orf54	BTN3A3	C19orf66	C12orf60
CLCC1	C1QL4	C15orf56	BTNL9	C19orf82	C12orf66
CLCN2	C1QTNF1-AS1	C15orf57	BTRC	C1D	C12orf73
CLCN4	C1QTNF3	C15orf62	BUB1	C1GALT1	C12orf74
CLCN5	C1QTNF5	C16orf45	BUD31	C1ORF220	C12orf75
CLCN6	C1QTNF7	C16orf52	BX255923.1	C1QC	C14orf105
CLDN11	C1R	C16orf54	BZW1	C1QL3	C14orf132
CLDN16	C1RL	C16orf58	C10orf105	C1QL4	C14orf142
CLDN19	C1orf106	C16orf70	C10orf11	C1QTNF2	C14orf144
CLDN22	C1orf109	C16orf72	C10orf118	C1QTNF3	C14orf166
CLEC14A	C1orf110	C16orf87	C10orf12	C1QTNF6	C14orf177
CLEC2D	C1orf111	C16orf89	C10orf128	C1QTNF7	C14orf23
CLEC4C	C1orf112	C16orf90	C10orf2	C1S	C14orf37
CLEC6A	C1orf116	C17orf102	C10orf25	C1orf109	C15orf38
CLEC7A	C1orf158	C17orf103	C10orf35	C1orf110	C15orf38-AP3S2
CLINT1	C1orf172	C17orf104	C10orf40	C1orf115	C15orf39
CLMP	C1orf173	C17orf105	C10orf53	C1orf116	C15orf40
CLN6	C1orf177	C17orf107	C10orf54	C1orf122	C15orf41
CLNK	C1orf186	C17orf51	C10orf55	C1orf145	C15orf52
CLOCK	C1orf198	C17orf53	C10orf62	C1orf173	C15orf53
CLP1	C1orf21	C17orf62	C10orf67	C1orf180	C15orf56
CLPB	C1orf213	C17orf70	C10orf71	C1orf189	C15orf57
CLPTM1	C1orf216	C17orf72	C10orf76	C1orf198	C15orf61
CLRN1	C1orf220	C17orf75	C10orf85	C1orf200	C16orf13
CLSTN2	C1orf226	C17orf80	C10orf88	C1orf21	C16orf45
CLUAP1	C1orf229	C17orf82	C10orf91	C1orf210	C16orf52
CLVS1	C1orf233	C17orf85	C10orf99	C1orf213	C16orf54
CLVS2	C1orf43	C17orf97	C11orf1	C1orf216	C16orf58
CLYBL	C1orf50	C18orf21	C11orf21	C1orf220	C16orf70
CMAS	C1orf52	C18orf32	C11orf31	C1orf226	C16orf72
CMBL	C1orf56	C18orf54	C11orf44	C1orf227	C16orf74
CMC1	C1orf63	C18orf56	C11orf45	C1orf229	C16orf86
CMTM4	C1orf87	C18orf63	C11orf48	C1orf233	C16orf87
CMTM6	C1orf95	C19orf10	C11orf49	C1orf50	C17orf103
CNBP	C20orf112	C19orf12	C11orf54	C1orf52	C17orf104
CNGB1	C20orf196	C19orf24	C11orf57	C1orf63	C17orf105
CNIH1	C20orf197	C19orf25	C11orf58	C1orf85	C17orf107
CNIH3	C20orf26	C19orf40	C11orf63	C1orf86	C17orf47
CNIH4	C20orf78	C19orf48	C11orf68	C1orf95	C17orf51
CNKSR2	C21orf128	C19orf52	C11orf70	C20orf112	C17orf59
CNKSR3	C21orf33	C19orf54	C11orf72	C20orf194	C17orf62
CNNM1	C21orf49	C19orf55	C11orf74	C20orf196	C17orf67
CNNM2	C21orf59	C19orf59	C11orf83	C20orf202	C17orf70
CNNM3	C21orf62	C19orf66	C11orf84	C20orf85	C17orf72
CNNM4	C21orf88	C19orf70	C11orf86	C21orf49	C17orf75
CNOT10	C21orf90	C19orf82	C11orf87	C21orf54	C17orf80
CNOT2	C21orf91	C1GALT1C1	C11orf88	C21orf58	C17orf85
CNOT4	C22orf26	C1ORF220	C11orf96	C21orf62	C17orf97
CNOT8	C22orf29	C1QL3	C12orf23	C21orf88	C18orf21
CNPY1	C22orf34	C1QTNF1	C12orf36	C21orf90	C18orf25
CNR1	C2CD2L	C1QTNF3	C12orf39	C21orf91	C18orf32
CNRIP1	C2CD4C	C1QTNF6	C12orf4	C22orf24	C18orf42
CNTN1	C2orf15	C1RL	C12orf42	C22orf29	C19orf12
CNTN2	C2orf16	C1orf106	C12orf43	C22orf42	C19orf25
CNTN5	C2orf48	C1orf109	C12orf45	C22orf43	C19orf26
CNTNAP2	C2orf49	C1orf112	C12orf49	C22orf46	C19orf48
CNTNAP3	C2orf68	C1orf115	C12orf5	C2CD2L	C19orf55
CNTNAP3B	C2orf69	C1orf122	C12orf52	C2CD4D	C19orf82
CNTNAP5	C2orf82	C1orf127	C12orf60	C2orf15	C1GALT1
COA4	C3	C1orf131	C12orf65	C2orf43	C1GALT1C1
COA5	C3orf14	C1orf147	C12orf66	C2orf48	C1ORF220
COBL	C3orf17	C1orf159	C12orf76	C2orf49	C1QL3
COCH	C3orf36	C1orf170	C12orf77	C2orf50	C1QTNF1
COG5	C3orf38	C1orf172	C13orf35	C2orf54	C1QTNF3
COG6	C3orf55	C1orf174	C14orf1	C2orf57	C1QTNF8
COG8	C3orf58	C1orf198	C14orf142	C2orf68	C1QTNF9
COL19A1	C3orf62	C1orf21	C14orf159	C2orf69	C1QTNF9B
COL23A1	C3orf67	C1orf210	C14orf166B	C2orf71	C1orf105
COL24A1	C3orf70	C1orf213	C14orf180	C2orf72	C1orf106
COL27A1	C3orf72	C1orf216	C14orf182	C2orf73	C1orf109
COL4A3	C3orf80	C1orf220	C14orf2	C2orf83	C1orf110
COL4A4	C4BPB	C1orf222	C14orf23	C3	C1orf112
COL4A5	C4orf17	C1orf233	C14orf28	C3orf14	C1orf115
COL5A2	C4orf19	C1orf27	C14orf37	C3orf17	C1orf116
COL6A5	C4orf29	C1orf35	C14orf79	C3orf27	C1orf123
COL8A2	C4orf3	C1orf56	C14orf80	C3orf35	C1orf158
COL9A2	C4orf32	C1orf64	C15ORF37	C3orf38	C1orf173
COLEC10	C4orf33	C1orf86	C15orf27	C3orf55	C1orf180
COLGALT2	C4orf40	C1orf95	C15orf37	C3orf62	C1orf185
COMMD10	C4orf50	C20orf112	C15orf38	C3orf67	C1orf198
COMMD9	C4orf51	C20orf144	C15orf38-AP3S2	C3orf70	C1orf21
COPA	C5orf20	C20orf173	C15orf39	C3orf72	C1orf213
COPB2	C5orf22	C20orf194	C15orf40	C4orf19	C1orf216
COPS6	C5orf24	C20orf196	C15orf41	C4orf3	C1orf220
COPS8	C5orf27	C20orf197	C15orf52	C4orf32	C1orf226
COQ7	C5orf42	C20orf202	C15orf53	C4orf33	C1orf35
CORO1B	C5orf45	C21orf33	C15orf54	C4orf36	C1orf50
COX10	C5orf47	C21orf49	C15orf56	C4orf40	C1orf52
COX11	C5orf51	C21orf58	C15orf57	C4orf45	C1orf53
COX15	C5orf63	C21orf62	C15orf62	C4orf46	C1orf64
COX17	C6	C21orf67	C16orf11	C5AR1	C1orf85
COX18	C6orf10	C21orf90	C16orf3	C5AR2	C1orf95
COX19	C6orf106	C21orf91	C16orf45	C5orf15	C20orf112
COX20	C6orf132	C22orf24	C16orf47	C5orf22	C20orf194
COX7C	C6orf141	C22orf29	C16orf54	C5orf24	C20orf196
CPB2	C6orf164	C22orf34	C16orf58	C5orf27	C20orf197
CPLX3	C6orf195	C22orf39	C16orf59	C5orf30	C20orf26
CPLX4	C6orf203	C22orf42	C16orf62	C5orf45	C21orf58
CPN2	C6orf211	C2CD2	C16orf70	C5orf47	C21orf59
CPOX	C6orf223	C2CD2L	C16orf72	C5orf51	C21orf90
CPS1	C6orf25	C2CD4C	C16orf74	C5orf56	C22orf29
CPSF4	C6orf89	C2orf15	C16orf87	C5orf60	C22orf34
CPT1A	C7	C2orf43	C16orf89	C5orf63	C22orf39
CR769776.1	C7orf31	C2orf44	C16orf93	C6	C22orf46
CRADD	C7orf41	C2orf48	C17orf100	C6ORF165	C2CD2
CRB1	C7orf43	C2orf50	C17orf102	C6orf106	C2CD2L
CREB1	C7orf55-LUC7L2	C2orf54	C17orf103	C6orf120	C2CD3
CREB5	C7orf60	C2orf68	C17orf105	C6orf132	C2CD5
CREBL2	C7orf65	C2orf70	C17orf107	C6orf141	C2ORF15
CREBZF	C7orf73	C2orf71	C17orf51	C6orf164	C2orf15
CRELD1	C7orf76	C2orf72	C17orf62	C6orf195	C2orf42
CRHR1	C8A	C2orf82	C17orf67	C6orf222	C2orf43
CRIPT	C8orf22	C2orf83	C17orf72	C6orf223	C2orf44
CRISP2	C8orf33	C2orf88	C17orf75	C6orf25	C2orf47
CRISP3	C8orf34	C2orf91	C17orf77	C6orf62	C2orf48
CRISPLD1	C8orf37	C3	C17orf80	C6orf89	C2orf49
CRISPLD2	C8orf59	C3orf14	C17orf82	C7	C2orf68
CRKL	C8orf82	C3orf17	C17orf85	C7orf13	C2orf71
CRLF3	C9orf163	C3orf27	C17orf96	C7orf26	C2orf72
CRNKL1	C9orf170	C3orf33	C17orf97	C7orf31	C2orf82
CRP	C9orf171	C3orf38	C18orf21	C7orf41	C2orf88
CRTAP	C9orf3	C3orf52	C18orf25	C7orf55-LUC7L2	C2orf91
CRTC3	C9orf47	C3orf55	C18orf32	C7orf63	C3AR1
CRY2	C9orf57	C3orf67	C18orf54	C7orf73	C3orf17
CRYGS	C9orf64	C3orf70	C19orf10	C8A	C3orf36
CRYZL1	C9orf66	C3orf72	C19orf12	C8orf22	C3orf38
CSF2RA	C9orf84	C3orf80	C19orf24	C8orf34	C3orf56
CSGALNACT2	C9orf85	C4orf19	C19orf38	C8orf37	C3orf67
CSNK1A1	C9orf91	C4orf29	C19orf40	C8orf44	C3orf70
CSNK1E	CA10	C4orf3	C19orf47	C8orf44-SGK3	C3orf72
CSNK1G3	CA12	C4orf32	C19orf48	C8orf49	C4BPA
CSNK2A1	CA13	C4orf36	C19orf52	C8orf86	C4orf26
CSNK2B-LY6G5B-1181	CA14	C5AR1	C19orf54	C9orf114	C4orf3
CSPP1	CA2	C5AR2	C19orf55	C9orf139	C4orf32
CSRNP1	CA5B	C5orf20	C19orf59	C9orf152	C4orf33
CSRNP3	CA8	C5orf22	C19orf69	C9orf156	C4orf36
CSRP1	CAB39	C5orf24	C19orf77	C9orf163	C4orf50
CSTF2T	CAB39L	C5orf27	C19orf80	C9orf170	C5
CTAGE8	CABIN1	C5orf30	C19orf82	C9orf3	C5AR2
CTAGE9	CABLES1	C5orf45	C1GALT1	C9orf38	C5orf22
CTB-186H2.3	CABP7	C5orf47	C1ORF220	C9orf40	C5orf30
CTBP2	CABYR	C5orf49	C1QL3	C9orf41	C5orf42
CTBS	CACFD1	C5orf51	C1QTNF1	C9orf47	C5orf45
CTC1	CACNA1C	C5orf55	C1QTNF2	C9orf64	C5orf47
CTCFL	CACNA1D	C5orf63	C1QTNF3	C9orf66	C5orf49
CTD-2054N24.2	CACNA1E	C5orf64	C1QTNF6	C9orf72	C5orf51
CTD-2140B24.4	CACNA1H	C6orf106	C1QTNF7	C9orf9	C5orf56
CTD-2260A17.2	CACNA1I	C6orf120	C1QTNF8	C9orf96	C5orf63
CTD-2368P22.1	CACNA2D1	C6orf132	C1RL	CA1	C5orf64
CTD-2370N5.3	CACNA2D2	C6orf195	C1orf106	CA10	C6orf120
CTD-2545M3.6	CACNA2D4	C6orf211	C1orf110	CA12	C6orf132
CTD-3214H19.16	CACNB1	C6orf222	C1orf115	CA5B	C6orf15
CTDSP1	CACNB4	C6orf223	C1orf116	CAAP1	C6orf222
CTDSP2	CACNG2	C6orf25	C1orf131	CAB39	C6orf223
CTDSPL	CACNG6	C6orf89	C1orf147	CAB39L	C6orf25
CTDSPL2	CACNG7	C7	C1orf158	CABLES2	C6orf62
CTGF	CACTIN	C7orf25	C1orf159	CABP4	C7
CTH	CACUL1	C7orf31	C1orf170	CABS1	C7orf13
CTNNA2	CAD	C7orf41	C1orf180	CABYR	C7orf25
CTNNA3	CADM1	C7orf49	C1orf189	CACHD1	C7orf31
CTNNBL1	CADM2	C7orf55-LUC7L2	C1orf198	CACNA1B	C7orf41
CTNND1	CADM3	C7orf60	C1orf204	CACNA1C	C7orf55-LUC7L2
CTPS2	CADM4	C7orf65	C1orf21	CACNA1D	C7orf57
CTRC	CALB2	C7orf76	C1orf210	CACNA1E	C7orf63
CTSS	CALCB	C8A	C1orf213	CACNA2D2	C7orf65
CTTN	CALCOCO1	C8orf31	C1orf220	CACNB2	C7orf69
CUBN	CALCOCO2	C8orf33	C1orf226	CACNB3	C7orf73
CUL2	CALCR	C8orf34	C1orf233	CACNB4	C7orf76
CUL3	CALM1	C8orf44	C1orf35	CACNG2	C8A
CUX1	CALM3	C8orf44-SGK3	C1orf43	CACNG3	C8orf33
CWC27	CALML4	C8orf46	C1orf50	CACNG4	C8orf34
CWF19L2	CALML5	C8orf58	C1orf52	CACNG7	C8orf37
CX3CR1	CALN1	C8orf86	C1orf64	CACNG8	C8orf4
CXCL10	CALR	C9orf114	C1orf86	CACUL1	C8orf44
CXCL12	CALU	C9orf139	C1orf95	CACYBP	C8orf46
CXCR1	CAMK1D	C9orf142	C2	CAD	C8orf58
CXCR5	CAMK1G	C9orf156	C20orf112	CADM1	C8orf82
CXorf22	CAMK2A	C9orf3	C20orf144	CADM2	C8orf86
CXorf23	CAMK2D	C9orf38	C20orf194	CADM3	C9orf139
CXorf40A	CAMK2G	C9orf47	C20orf196	CADPS	C9orf163
CXorf40B	CAMK4	C9orf62	C20orf26	CADPS2	C9orf170
CXorf66	CAMKK1	C9orf64	C21orf128	CALB1	C9orf171
CYB561D1	CAMKK2	C9orf78	C21orf2	CALCB	C9orf24
CYB5R1	CAMKMT	C9orf85	C21orf33	CALCOCO2	C9orf3
CYB5R4	CAMKV	C9orf91	C21orf58	CALCRL	C9orf41
CYBB	CAMSAP1	C9orf96	C21orf59	CALD1	C9orf47
CYBRD1	CAMSAP2	CA12	C21orf62	CALHM2	C9orf62
CYFIP1	CAMTA1	CA2	C21orf67	CALM1	C9orf64
CYFIP2	CAND1	CA5B	C21orf88	CALML4	C9orf69
CYHR1	CANT1	CA8	C22orf24	CALN1	C9orf72
CYP11B2	CAP1	CAB39	C22orf26	CALY	C9orf78
CYP19A1	CAPN10	CAB39L	C22orf29	CAMK1D	C9orf9
CYP1A2	CAPN15	CABLES2	C22orf39	CAMK1G	C9orf91
CYP26B1	CAPN3	CABP1	C22orf46	CAMK2A	C9orf96
CYP27B1	CAPN5	CABP4	C2CD2	CAMK2D	CA10
CYP2C18	CAPN6	CABP7	C2CD2L	CAMK2G	CA12
CYP2E1	CAPN7	CABYR	C2CD3	CAMK2N1	CA13
CYP3A5	CAPN8	CACFD1	C2CD5	CAMK4	CA14
CYP4F2	CAPRIN1	CACNA1B	C2ORF15	CAMKK1	CA5B
CYP4F3	CAPZB	CACNA1C	C2orf15	CAMKMT	CA8
CYP4F31P	CARD11	CACNA1E	C2orf27A	CAMLG	CAAP1
CYR61	CARD14	CACNA1G	C2orf27B	CAMSAP1	CAB39
CYSLTR2	CARD16	CACNA1H	C2orf43	CAMSAP2	CAB39L
CYTIP	CARD18	CACNA1I	C2orf44	CAND1	CABLES1
CYYR1	CARD8	CACNA2D2	C2orf48	CAP1	CABLES2
DAAM1	CARF	CACNA2D4	C2orf49	CAPN10	CABP7
DAB1	CARKD	CACNB1	C2orf50	CAPN13	CABYR
DACT2	CASC3	CACNB2	C2orf54	CAPN14	CACHD1
DACT3	CASD1	CACNB4	C2orf61	CAPN5	CACNA1B
DAGLB	CASK	CACNG1	C2orf68	CAPN7	CACNA1C
DAK	CASKIN1	CACNG2	C2orf70	CAPN8	CACNA1E
DAND5	CASKIN2	CACNG4	C2orf71	CAPRIN1	CACNA1I
DAPK1	CASP1	CACNG7	C2orf72	CAPS	CACNA1S
DAPK2	CASP10	CACNG8	C2orf82	CAPS2	CACNA2D1
DARS2	CASP14	CACTIN	C2orf88	CAPZA1	CACNA2D2
DBF4	CASP2	CACUL1	C2orf91	CAPZA2	CACNA2D4
DBF4B	CASP9	CADM1	C3	CAPZB	CACNB1
DBT	CASQ2	CADM3	C3orf17	CARD11	CACNB2
DCAF10	CASR	CADM4	C3orf18	CARD14	CACNB3
DCAF12L2	CAST	CALB1	C3orf27	CARD18	CACNB4
DCAF13	CASZ1	CALCB	C3orf33	CARD8	CACNG1
DCAF16	CATSPER2	CALCOCO1	C3orf36	CARF	CACNG2
DCAF17	CATSPERG	CALCOCO2	C3orf49	CARHSP1	CACNG4
DCAF4L1	CAV1	CALHM1	C3orf52	CARNS1	CACNG8
DCAF4L2	CAV3	CALHM3	C3orf55	CASC1	CACUL1
DCAF5	CBFA2T2	CALM1	C3orf62	CASC3	CACYBP
DCAF8L1	CBFA2T3	CALM2	C3orf65	CASC4	CAD
DCBLD2	CBFB	CALM3	C3orf67	CASC5	CADM1
DCC	CBL	CALML3	C3orf70	CASD1	CADM2
DCLK1	CBLB	CALML4	C3orf72	CASK	CADM3
DCLK2	CBLN2	CALN1	C3orf80	CASKIN1	CADPS
DCLRE1A	CBR1	CALR	C3orf83	CASP10	CADPS2
DCLRE1B	CBWD5	CALU	C4orf17	CASP14	CALCB
DCN	CBX1	CAMK1D	C4orf19	CASP16	CALCOCO2
DCP1A	CBX5	CAMK1G	C4orf26	CASP2	CALCR
DCP2	CBX6	CAMK2A	C4orf29	CASP3	CALCRL
DCT	CBX7	CAMK2B	C4orf32	CASP7	CALHM1
DCTN2	CBX8	CAMK2N1	C4orf33	CASP8	CALM1
DCTN3	CC2D1B	CAMK4	C4orf36	CASR	CALN1
DCTN4	CCAR2	CAMKK1	C4orf40	CAST	CALR
DCTN5	CCBE1	CAMKK2	C4orf50	CBFA2T2	CALU
DCTN6	CCDC103	CAMKMT	C4orf6	CBFB	CAMK1D
DCUN1D1	CCDC107	CAMKV	C5AR1	CBL	CAMK2A
DCUN1D2	CCDC108	CAMSAP2	C5AR2	CBLB	CAMK2B
DCUN1D3	CCDC113	CAMSAP3	C5orf20	CBLL1	CAMK2D
DCUN1D4	CCDC115	CAND1	C5orf24	CBLN2	CAMK2G
DCUN1D5	CCDC117	CANT1	C5orf27	CBLN3	CAMK2N1
DCX	CCDC120	CAP1	C5orf28	CBR4	CAMK4
DDAH1	CCDC122	CAPG	C5orf38	CBS	CAMKK1
DDC	CCDC125	CAPN10	C5orf45	CBX1	CAMKK2
DDHD1	CCDC127	CAPN13	C5orf47	CBX2	CAMKV
DDI1	CCDC129	CAPN15	C5orf49	CBX3	CAMLG
DDI2	CCDC134	CAPN3	C5orf51	CBX5	CAMSAP1
DDR1	CCDC141	CAPN5	C5orf55	CBX6	CAMSAP2
DDTL	CCDC144A	CAPN7	C5orf56	CBX7	CAMTA1
DDX10	CCDC144NL	CAPN8	C5orf63	CBY1	CAND1
DDX11	CCDC150	CAPNS1	C5orf64	CC2D1B	CANT1
DDX17	CCDC153	CAPRIN1	C6	CCBE1	CANX
DDX20	CCDC158	CAPS	C6ORF50	CCBL2	CAP2
DDX3X	CCDC163P	CAPZA2	C6orf106	CCDC102B	CAPN10
DDX4	CCDC170	CAPZB	C6orf118	CCDC103	CAPN11
DDX46	CCDC171	CARD11	C6orf120	CCDC104	CAPN12
DDX52	CCDC172	CARD14	C6orf132	CCDC108	CAPN2
DDX54	CCDC174	CARD8	C6orf141	CCDC109B	CAPN5
DDX6	CCDC177	CARF	C6orf201	CCDC112	CAPN7
2022-12-01	CCDC28B	CARHSP1	C6orf203	CCDC113	CAPN8
DEF6	CCDC30	CARKD	C6orf211	CCDC115	CAPNS1
DEFA4	CCDC33	CARNS1	C6orf223	CCDC12	CAPNS2
DEFB132	CCDC34	CASC10	C6orf25	CCDC121	CAPRIN1
DENND1A	CCDC40	CASC4	C6orf89	CCDC122	CAPZA2
DENND2C	CCDC43	CASC5	C7	CCDC125	CAPZB
DENND2D	CCDC50	CASD1	C7orf13	CCDC126	CARD10
DENND4C	CCDC57	CASP10	C7orf41	CCDC137	CARD8
DENND5B	CCDC58	CASP14	C7orf43	CCDC141	CARF
DENR	CCDC6	CASP16	C7orf50	CCDC144A	CARHSP1
DEPTOR	CCDC60	CASP2	C7orf55	CCDC149	CARM1
DESI1	CCDC62	CASP5	C7orf55-LUC7L2	CCDC150	CASC10
DFFA	CCDC64	CASP9	C7orf63	CCDC152	CASC3
DFFB	CCDC7	CASQ1	C7orf65	CCDC163P	CASC4
DGCR14	CCDC71	CASS4	C8A	CCDC170	CASC5
DGCR2	CCDC71L	CAST	C8G	CCDC171	CASK
DGKG	CCDC73	CASZ1	C8orf17	CCDC172	CASKIN1
DGKH	CCDC77	CATSPER1	C8orf22	CCDC174	CASP16
DGKI	CCDC79	CATSPER2	C8orf31	CCDC176	CASP2
DHFR	CCDC80	CAV3	C8orf33	CCDC177	CASP5
DHODH	CCDC85A	CBFA2T2	C8orf34	CCDC25	CASP8
DHRS11	CCDC85C	CBFB	C8orf37	CCDC28B	CASP9
DHRS9	CCDC86	CBL	C8orf4	CCDC30	CASQ2
DHRSX	CCDC88C	CBLB	C8orf44	CCDC34	CASR
DHX58	CCDC93	CBLN1	C8orf44-SGK3	CCDC36	CAV1
DHX8	CCDC97	CBLN2	C8orf46	CCDC38	CAV3
DHX9	CCKBR	CBR4	C8orf49	CCDC41	CBFA2T2
DIAPH2	CCL18	CBS	C8orf58	CCDC43	CBL
DIAPH3	CCL2	CBWD1	C8orf82	CCDC50	CBLB
DICER1	CCL22	CBWD2	C8orf86	CCDC53	CBLL1
DIEXF	CCNA2	CBWD3	C8orf87	CCDC57	CBLN2
DIMT1	CCNB1	CBWD5	C9orf114	CCDC58	CBR1
DIO2	CCNB1IP1	CBWD6	C9orf139	CCDC59	CBR3
DIRAS2	CCNB2	CBWD7	C9orf141	CCDC6	CBR4
DIS3	CCNC	CBX2	C9orf142	CCDC66	CBS
DIS3L2	CCND2	CBX5	C9orf153	CCDC68	CBWD1
DISC1	CCNE2	CBX6	C9orf156	CCDC69	CBWD5
DKFZP779J2370	CCNG1	CBX7	C9orf16	CCDC7	CBWD6
DKFZP779L1853	CCNG2	CBX8	C9orf163	CCDC71L	CBX1
DKK2	CCNH	CBY3	C9orf170	CCDC73	CBX2
DLAT	CCNI	CC2D1A	C9orf171	CCDC77	CBX5
DLD	CCNI2	CC2D1B	C9orf3	CCDC80	CBX6
DLEC1	CCNK	CC2D2B	C9orf40	CCDC86	CBX7
DLEU2L	CCNL1	CCAR2	C9orf47	CCDC88C	CC2D1B
DLEU7	CCNL2	CCBE1	C9orf62	CCDC90B	CC2D2A
DLG1	CCNT1	CCBL1	C9orf64	CCDC92	CC2D2B
DLG2	CCNY	CCDC102B	C9orf69	CCDC93	CCAR2
DLGAP1	CCP110	CCDC103	C9orf72	CCER1	CCBE1
DLGAP2	CCPG1	CCDC104	C9orf78	CCK	CCBL2
DLGAP3	CCR5	CCDC106	C9orf85	CCL1	CCDC103
DLK1	CCR6	CCDC108	C9orf9	CCL11	CCDC104
DLST	CCR7	CCDC113	C9orf91	CCL13	CCDC108
DLX2	CCRN4L	CCDC115	C9orf96	CCL16	CCDC113
DLX3	CCS	CCDC116	CA12	CCL18	CCDC115
DMBX1	CCSER1	CCDC117	CA13	CCL20	CCDC116
DMD	CCSER2	CCDC12	CA5B	CCL22	CCDC117
DMGDH	CCT3	CCDC120	CA6	CCM2L	CCDC120
DMTF1	CCT4	CCDC122	CA8	CCNB1	CCDC125
DNA2	CCT5	CCDC125	CAB39L	CCNB1IP1	CCDC126
DNAH17	CD109	CCDC127	CABIN1	CCNC	CCDC127
DNAH3	CD14	CCDC13	CABLES1	CCND1	CCDC129
DNAH9	CD160	CCDC132	CABLES2	CCND2	CCDC132
DNAJA2	CD164L2	CCDC134	CABP1	CCNDBP1	CCDC134
DNAJA4	CD180	CCDC137	CABP2	CCNE2	CCDC141
DNAJB11	CD19	CCDC138	CABP4	CCNF	CCDC142
DNAJB13	CD1A	CCDC141	CABP5	CCNG1	CCDC144A
DNAJB4	CD1C	CCDC142	CABP7	CCNI2	CCDC148
DNAJB9	CD1D	CCDC144A	CACFD1	CCNJ	CCDC149
DNAJC10	CD1E	CCDC149	CACHD1	CCNK	CCDC150
DNAJC15	CD200	CCDC151	CACNA1A	CCNL1	CCDC152
DNAJC18	CD209	CCDC152	CACNA1B	CCNO	CCDC157
DNAJC19	CD226	CCDC153	CACNA1C	CCNT1	CCDC160
DNAJC21	CD247	CCDC170	CACNA1D	CCNT2	CCDC171
DNAJC24	CD248	CCDC171	CACNA1E	CCNY	CCDC174
DNAJC27	CD27	CCDC173	CACNA1I	CCP110	CCDC176
DNAJC30	CD274	CCDC177	CACNA1S	CCR2	CCDC177
DNAJC4	CD28	CCDC178	CACNA2D2	CCR4	CCDC178
DNAJC5B	CD2BP2	CCDC25	CACNA2D4	CCR5	CCDC179
DNAJC8	CD300A	CCDC3	CACNB1	CCR9	CCDC18
DNAL1	CD300E	CCDC30	CACNB2	CCRN4L	CCDC180
DNALI1	CD300LB	CCDC36	CACNB3	CCS	CCDC19
DNM3	CD302	CCDC37	CACNG1	CCSAP	CCDC23
DNMT3A	CD36	CCDC40	CACNG2	CCSER1	CCDC25
DNMT3B	CD37	CCDC42B	CACNG4	CCSER2	CCDC3
DNPEP	CD38	CCDC47	CACNG8	CCT4	CCDC34
DNTTIP2	CD3D	CCDC50	CACUL1	CCT6B	CCDC36
DOC2A	CD3E	CCDC57	CACYBP	CCT7	CCDC38
DOCK11	CD40LG	CCDC58	CAD	CCZ1	CCDC42B
DOCK2	CD44	CCDC59	CADM1	CCZ1B	CCDC43
DOCK4	CD48	CCDC61	CADM3	CD109	CCDC47
DOCK5	CD5	CCDC62	CADM4	CD160	CCDC50
DOCK6	CD53	CCDC64B	CALB1	CD177	CCDC57
DOCK7	CD55	CCDC66	CALB2	CD180	CCDC58
DOCK8	CD59	CCDC69	CALCB	CD1C	CCDC59
DOCK9	CD5L	CCDC70	CALCOCO1	CD1D	CCDC6
DOK6	CD6	CCDC74A	CALCOCO2	CD1E	CCDC61
DONSON	CD63	CCDC80	CALCRL	CD200	CCDC62
DOPEY2	CD68	CCDC83	CALD1	CD200R1	CCDC66
DPCD	CD74	CCDC85C	CALHM1	CD207	CCDC67
DPF3	CD79B	CCDC88A	CALM1	CD209	CCDC68
DPH3	CD80	CCDC88C	CALM3	CD226	CCDC69
DPH5	CD84	CCDC90B	CALN1	CD248	CCDC74A
DPM2	CD86	CCDC93	CALR	CD28	CCDC77
DPP10	CD8A	CCDC96	CALU	CD2BP2	CCDC8
DPP4	CD93	CCDC97	CAMK1D	CD300E	CCDC80
DPP8	CD99	CCL1	CAMK1G	CD300LB	CCDC85B
DPY19L3	CD99L2	CCL16	CAMK2A	CD302	CCDC85C
DR1	CDC14A	CCL17	CAMK2B	CD36	CCDC88C
DRAM2	CDC14B	CCL18	CAMK2D	CD38	CCDC89
DRAXIN	CDC20B	CCL2	CAMK2G	CD3EAP	CCDC9
DRD1	CDC23	CCL22	CAMK2N1	CD3G	CCDC90B
DRG1	CDC25A	CCL24	CAMK4	CD40LG	CCDC92
DSE	CDC25B	CCL25	CAMKK1	CD44	CCDC93
DSG2	CDC27	CCL28	CAMKK2	CD47	CCDC94
DSG4	CDC37	CCL4L1	CAMKMT	CD55	CCER1
DST	CDC37L1	CCL4L2	CAMKV	CD59	CCL1
DTD1	CDC40	CCL5	CAMLG	CD5L	CCL13
DTHD1	CDC42	CCM2L	CAMSAP1	CD72	CCL14
DTNA	CDC42BPA	CCNB1	CAMTA1	CD79A	CCL18
DTWD1	CDC42BPB	CCNB1IP1	CAMTA2	CD82	CCL20
DTWD2	CDC42BPG	CCNC	CAND1	CD84	CCL22
DTX3L	CDC42EP2	CCND1	CAND2	CD8A	CCL24
DUS4L	CDC42EP3	CCND2	CANT1	CD9	CCL28
DUSP15	CDC42EP4	CCNF	CAP1	CD93	CCNA2
DUSP19	CDC42SE1	CCNG1	CAPG	CD99	CCNB1
DUSP22	CDC6	CCNG2	CAPN1	CDC14A	CCNB1IP1
DUSP28	CDC73	CCNH	CAPN12	CDC14B	CCNC
DUSP3	CDCA2	CCNJ	CAPN15	CDC20B	CCND1
DUXA	CDCA3	CCNK	CAPN2	CDC23	CCND2
DVL3	CDCA5	CCNL1	CAPN3	CDC25A	CCND3
DYDC2	CDCP1	CCNO	CAPN5	CDC27	CCNDBP1
DYM	CDH1	CCNT1	CAPN7	CDC42	CCNE2
DYNC1LI2	CDH13	CCNYL1	CAPN8	CDC42BPA	CCNG1
DYNC2LI1	CDH17	CCP110	CAPNS1	CDC42BPB	CCNG2
DYNLL1	CDH18	CCPG1	CAPRIN1	CDC42EP1	CCNI2
DYNLL2	CDH20	CCR10	CAPS2	CDC42SE1	CCNJ
DYNLT3	CDH22	CCR2	CAPZA1	CDC42SE2	CCNJL
DYRK1A	CDH23	CCR4	CAPZA2	CDC5L	CCNK
DYRK1B	CDH26	CCR6	CAPZB	CDC6	CCNL1
DYRK3	CDH4	CCR8	CARD11	CDC7	CCNL2
DZANK1	CDH6	CCR9	CARD14	CDC73	CCNO
DZIP1	CDH7	CCRN4L	CARD8	CDCA2	CCNT1
DZIP1L	CDHR1	CCS	CARF	CDCA3	CCNT2
E2F2	CDHR3	CCSAP	CARHSP1	CDCA4	CCNYL1
E2F6	CDIP1	CCSER2	CARKD	CDCA7L	CCPG1
E2F7	CDK1	CCT7	CARM1	CDCA8	CCR2
E4F1	CDK12	CD109	CASC4	CDCP1	CCR4
EAF1	CDK13	CD160	CASC5	CDH1	CCR5
EARS2	CDK15	CD164	CASD1	CDH11	CCR6
EBPL	CDK18	CD180	CASK	CDH13	CCR7
ECHDC2	CDK19	CD1A	CASKIN1	CDH18	CCR9
ECHS1	CDK2	CD2	CASKIN2	CDH19	CCRN4L
ECM2	CDK2AP1	CD207	CASP1	CDH2	CCS
EDAR	CDK2AP2	CD209	CASP10	CDH23	CCSER1
EDC3	CDK4	CD226	CASP14	CDH26	CCSER2
EEA1	CDK5	CD244	CASP16	CDH4	CCZ1B
EEF2K	CDK5R1	CD248	CASP2	CDH5	CD101
EFCAB1	CDK5R2	CD276	CASP3	CDH6	CD109
EFCAB11	CDK6	CD28	CASP6	CDH7	CD151
EFCAB2	CDKL1	CD2BP2	CASP9	CDH8	CD180
EFCAB4B	CDKL3	CD300A	CASQ2	CDH9	CD1D
EFCAB6	CDKN1A	CD300C	CAST	CDHR1	CD209
EFCC1	CDKN1B	CD300E	CASZ1	CDHR3	CD226
EFHD1	CDKN2A	CD300LB	CATSPER2	CDHR4	CD248
EFNA5	CDKN2AIPNL	CD300LF	CATSPER4	CDK12	CD274
EFNB1	CDKN2C	CD300LG	CAV1	CDK13	CD28
EFNB2	CDKN3	CD33	CAV2	CDK14	CD2AP
EFR3A	CDON	CD34	CAV3	CDK6	CD2BP2
EFR3B	CDR1	CD36	CBFA2T2	CDK8	CD300C
EFTUD1	CDR2L	CD38	CBFA2T3	CDK9	CD300LF
EGFL6	CDS1	CD3D	CBL	CDKAL1	CD300LG
EGFR	CDS2	CD3E	CBLB	CDKL1	CD34
EGLN3	CDSN	CD3EAP	CBLN1	CDKN1B	CD36
EGR1	CDV3	CD3G	CBLN3	CDKN2AIP	CD38
EHBP1	CDX2	CD4	CBR1	CDKN2AIPNL	CD3D
EHD1	CDX4	CD40LG	CBR4	CDKN2B	CD3E
EHD2	CDYL2	CD44	CBS	CDKN3	CD4
EHD3	CEACAM1	CD47	CBX2	CDNF	CD44
EHF	CEACAM19	CD5	CBX5	CDR1	CD46
EID1	CEACAM6	CD55	CBX6	CDR2	CD47
EIF1AY	CEBPA	CD58	CBX8	CDR2L	CD55
EIF2AK2	CEBPD	CD59	CBY1	CDS1	CD59
EIF2AK3	CECR1	CD72	CBY3	CDS2	CD5L
EIF2AK4	CECR2	CD79B	CC2D1A	CDX1	CD6
EIF2B2	CECR6	CD80	CC2D1B	CDX2	CD69
EIF2B3	CELF1	CD81	CC2D2A	CDY1	CD80
EIF3A	CELF2	CD82	CCAR1	CDY1B	CD83
EIF3H	CELF3	CD83	CCAR2	CDY2A	CD84
EIF3J	CELF4	CD84	CCBE1	CDY2B	CD8B
EIF3M	CELF5	CD86	CCDC104	CDYL	CD93
EIF4B	CELF6	CD8B	CCDC108	CDYL2	CD96
EIF4E	CELSR1	CD93	CCDC113	CEACAM1	CD97
EIF4E2	CELSR2	CD96	CCDC115	CEACAM6	CD99
EIF4E3	CENPA	CD99	CCDC117	CEACAM7	CD99L2
EIF5	CENPB	CD99L2	CCDC12	CEACAM8	CDADC1
EIF5A2	CENPC	CDAN1	CCDC120	CEBPG	CDC14A
EIF5AL1	CENPH	CDC14B	CCDC125	CECR2	CDC14B
EIF5B	CENPL	CDC20B	CCDC127	CECR5	CDC23
ELAC1	CENPM	CDC25A	CCDC129	CECR6	CDC25A
ELAC2	CENPN	CDC34	CCDC132	CELA1	CDC25B
ELAVL2	CENPO	CDC40	CCDC134	CELF2	CDC27
ELF1	CENPP	CDC42BPA	CCDC135	CELF3	CDC40
ELF5	CENPW	CDC42BPB	CCDC137	CELF4	CDC42
ELFN2	CEP120	CDC42BPG	CCDC141	CELSR1	CDC42BPA
ELK3	CEP128	CDC42EP2	CCDC142	CENPA	CDC42EP2
ELL3	CEP135	CDC42EP3	CCDC144A	CENPB	CDC42EP3
ELMO1	CEP164	CDC42EP4	CCDC144NL	CENPC	CDC42EP4
ELOVL3	CEP170	CDC42SE1	CCDC149	CENPF	CDC42SE1
ELOVL6	CEP170B	CDC42SE2	CCDC152	CENPH	CDC42SE2
ELP3	CEP41	CDC5L	CCDC155	CENPI	CDC5L
EMB	CEP44	CDC6	CCDC157	CENPL	CDC6
EMC1	CEP57	CDC73	CCDC160	CENPM	CDC7
EMC2	CEP57L1	CDCA3	CCDC163P	CENPN	CDC73
EMC3	CEP63	CDCA4	CCDC170	CENPQ	CDCA2
EMC7	CEP68	CDCA5	CCDC174	CENPW	CDCA4
EML2	CEP70	CDCP1	CCDC177	CEP120	CDCA7
EML4	CEP72	CDH11	CCDC25	CEP128	CDCA8
EML5	CEP76	CDH13	CCDC3	CEP152	CDCP1
EMP1	CEP78	CDH15	CCDC30	CEP164	CDH1
EMR2	CEP85	CDH17	CCDC34	CEP170	CDH13
EMR3	CEP85L	CDH18	CCDC36	CEP170B	CDH18
EN2	CERCAM	CDH23	CCDC41	CEP350	CDH2
ENAH	CERK	CDH24	CCDC42	CEP41	CDH20
ENDOD1	CERKL	CDH26	CCDC42B	CEP44	CDH26
ENPEP	CERS2	CDH4	CCDC50	CEP55	CDH4
ENPP3	CERS3	CDH6	CCDC57	CEP57	CDH6
ENPP5	CERS6	CDH7	CCDC58	CEP57L1	CDH7
ENPP6	CES3	CDH8	CCDC59	CEP63	CDH8
ENTPD1	CES4A	CDHR1	CCDC60	CEP68	CDHR1
ENTPD3	CETN1	CDHR3	CCDC64	CEP70	CDHR3
ENTPD4	CETN2	CDIP1	CCDC66	CEP78	CDIP1
ENTPD5	CETN3	CDIPT	CCDC68	CEP85	CDIPT
ENTPD7	CFD	CDK1	CCDC74A	CEP85L	CDK1
EOMES	CFDP1	CDK14	CCDC74B	CEP89	CDK12
EP400	CFHR2	CDK15	CCDC77	CEP97	CDK15
EP400NL	CFHR4	CDK16	CCDC8	CERCAM	CDK17
EPB41L4A	CFL1	CDK17	CCDC80	CERK	CDK18
EPB41L4B	CFL2	CDK18	CCDC85A	CERS2	CDK19
EPB41L5	CFLAR	CDK19	CCDC85C	CERS3	CDK2
EPC1	CGNL1	CDK3	CCDC86	CERS6	CDK4
EPC2	CGREF1	CDK5R1	CCDC88C	CES4A	CDK5R1
EPG5	CGRRF1	CDK6	CCDC9	CETN2	CDK5R2
EPHA10	CHADL	CDK9	CCDC90B	CETN3	CDK6
EPHA3	CHAF1A	CDKAL1	CCDC93	CFHR2	CDK8
EPHA4	CHCHD1	CDKL1	CCDC97	CFI	CDK9
EPHA5	CHCHD4	CDKL2	CCL1	CFL2	CDKL2
EPHA6	CHD1	CDKL3	CCL13	CFLAR	CDKL3
EPHA7	CHD1L	CDKN1A	CCL16	CGGBP1	CDKN2AIP
EPHB4	CHD2	CDKN2AIPNL	CCL22	CGNL1	CDKN2AIPNL
EPPIN	CHD3	CDKN2B	CCL25	CGRRF1	CDKN2B
EPPIN-WFDC6	CHD5	CDKN2C	CCL28	CHAMP1	CDKN3
EPS15L1	CHD6	CDKN3	CCL5	CHCHD1	CDON
EPS8	CHD7	CDON	CCM2L	CHCHD3	CDR1
EPSTI1	CHD9	CDPF1	CCNB1	CHCHD4	CDS2
ERAP1	CHDH	CDRT4	CCND1	CHCHD5	CDT1
ERBB3	CHI3L2	CDS1	CCND2	CHD1	CDV3
ERBB4	CHIC1	CDS2	CCNF	CHD2	CDX2
ERC1	CHIC2	CDSN	CCNG2	CHD6	CDYL
ERC2	CHIT1	CDT1	CCNI2	CHD7	CDYL2
ERCC1	CHL1	CDV3	CCNJ	CHD9	CEACAM19
ERCC4	CHM	CDX1	CCNJL	CHDC2	CEACAM5
ERCC6	CHML	CDX2	CCNK	CHDH	CEACAM7
ERCC6L	CHMP1B	CDYL	CCNL1	CHEK1	CEBPB
ERCC6L2	CHMP2B	CDYL2	CCNL2	CHIC1	CEBPG
ERCC8	CHMP3	CEACAM21	CCNO	CHIC2	CEBPZ
ERG	CHMP4C	CEACAM3	CCNT1	CHKA	CECR1
ERGIC1	CHMP7	CEACAM4	CCNT2	CHM	CECR2
ERI1	CHORDC1	CEACAM8	CCNY	CHML	CECR5
ERI2	CHP1	CEBPE	CCNYL1	CHMP1B	CECR6
ERLIN2	CHPF	CECR1	CCP110	CHMP2B	CELF1
ERMP1	CHRAC1	CECR2	CCR4	CHMP3	CELF2
ERN1	CHRD	CECR5	CCR5	CHMP5	CELF6
ERO1LB	CHRDL1	CECR6	CCR6	CHN2	CELSR1
ERVV-1	CHRFAM7A	CELF1	CCR7	CHORDC1	CELSR2
ERVW-1	CHRM2	CELF3	CCR8	CHP1	CENPA
ESCO1	CHRM3	CELF5	CCR9	CHRAC1	CENPBD1
ESCO2	CHRM5	CELSR1	CCRN4L	CHRD	CENPC
ESF1	CHRNA1	CELSR2	CCS	CHRDL1	CENPF
ESM1	CHRNA2	CEMP1	CCSAP	CHRFAM7A	CENPI
ESR1	CHRNA4	CEND1	CCSER2	CHRM3	CENPL
ESRRG	CHRNA7	CENPA	CCT4	CHRNA4	CENPM
ETAA1	CHRNA9	CENPC	CD101	CHRNA5	CENPN
ETFDH	CHRNB2	CENPF	CD109	CHRNA7	CENPQ
ETNK1	CHRNB3	CENPH	CD151	CHRNB4	CENPW
ETS1	CHRND	CENPI	CD160	CHRND	CEP104
ETV1	CHRNE	CENPL	CD164L2	CHST1	CEP128
ETV3	CHRNG	CENPM	CD180	CHST10	CEP135
ETV6	CHST1	CENPN	CD1A	CHST11	CEP152
EVC	CHST11	CENPO	CD1D	CHST15	CEP170
EVI2A	CHST15	CENPP	CD2	CHST2	CEP290
EVI2B	CHST2	CEP104	CD207	CHST3	CEP41
EVX2	CHST4	CEP135	CD22	CHST6	CEP44
EXD3	CHST6	CEP152	CD226	CHSY1	CEP55
EXO5	CHST9	CEP164	CD244	CHSY3	CEP57
EXOC4	CHSY1	CEP170B	CD274	CHTF8	CEP57L1
EXOC6B	CHTF8	CEP350	CD276	CHUK	CEP63
EXOC8	CHTOP	CEP41	CD28	CHURC1	CEP68
EXOSC2	CHURC1	CEP44	CD2AP	CHURC1-FNTB	CEP72
EXPH5	CHURC1-FNTB	CEP57L1	CD2BP2	CIAPIN1	CEP78
EXT2	CIAO1	CEP63	CD300A	CIITA	CEP89
EXTL3	CIAPIN1	CEP68	CD300E	CINP	CEP97
EYA4	CIB2	CEP70	CD300LB	CIR1	CERCAM
F10	CIC	CEP72	CD300LF	CIRBP	CERK
F11R	CILP	CEP76	CD300LG	CIRH1A	CERKL
F13A1	CILP2	CEP78	CD302	CISD2	CERS1
F2	CIRH1A	CEP85	CD36	CISD3	CERS2
F2RL3	CISD1	CEP85L	CD37	CIT	CERS3
F5	CISD2	CEP89	CD38	CKAP2	CERS6
F7	CIT	CEP97	CD3D	CKAP4	CES3
F8	CITED2	CERCAM	CD3EAP	CKMT1A	CES4A
FABP2	CKAP2L	CERK	CD3G	CKMT1B	CETN1
FABP5	CKAP4	CERKL	CD4	CKS1B	CFD
FADS1	CKAP5	CERS1	CD40	CLASP2	CFDP1
FADS6	CLASP1	CERS4	CD44	CLCC1	CFHR2
FAF2	CLASP2	CERS5	CD46	CLCN3	CFHR3
FAHD1	CLCC1	CES3	CD47	CLCN4	CFHR4
FAM104A	CLCF1	CETN1	CD48	CLCN5	CFL2
FAM105B	CLCN2	CFC1	CD55	CLCN6	CFLAR
FAM106A	CLCN3	CFC1B	CD58	CLCNKA	CGNL1
FAM107A	CLCN4	CFD	CD59	CLCNKB	CGREF1
FAM114A1	CLCN5	CFDP1	CD5L	CLDN1	CHAD
FAM115C	CLDN1	CFHR2	CD6	CLDN10	CHAF1A
FAM117B	CLDN11	CFL2	CD68	CLDN11	CHAF1B
FAM120AOS	CLDN12	CFLAR	CD7	CLDN12	CHAMP1
FAM120B	CLDN18	CGN	CD72	CLDN16	CHCHD1
FAM120C	CLDN19	CGNL1	CD74	CLDN18	CHCHD4
FAM126A	CLDN2	CGREF1	CD79B	CLDN19	CHCHD5
FAM126B	CLDN23	CHAF1B	CD81	CLDN22	CHCHD7
FAM129A	CLDN6	CHCHD3	CD82	CLEC12A	CHD1
FAM129B	CLDN9	CHCHD4	CD83	CLEC12B	CHD2
FAM132B	CLEC14A	CHCHD5	CD84	CLEC14A	CHD3
FAM134B	CLEC16A	CHCHD6	CD8A	CLEC16A	CHD5
FAM134C	CLEC17A	CHCHD7	CD8B	CLEC17A	CHD6
FAM135A	CLEC18A	CHD2	CD93	CLEC2B	CHD7
FAM135B	CLEC1B	CHD3	CD96	CLEC2D	CHD9
FAM13A	CLEC2D	CHD5	CD97	CLEC3A	CHEK1
FAM13B	CLEC3A	CHD6	CD99	CLEC4C	CHERP
FAM149B1	CLEC4C	CHDH	CD99L2	CLEC6A	CHFR
FAM150A	CLEC4D	CHEK1	CDA	CLEC7A	CHI3L2
FAM151B	CLEC4F	CHEK2	CDADC1	CLGN	CHIC1
FAM155A	CLEC4M	CHIC2	CDAN1	CLHC1	CHIC2
FAM156A	CLEC5A	CHID1	CDC14A	CLIC4	CHID1
FAM156B	CLEC6A	CHIT1	CDC14B	CLIC5	CHM
FAM160A1	CLIC2	CHM	CDC20B	CLINT1	CHML
FAM161A	CLIC4	CHMP1A	CDC23	CLIP2	CHMP1A
FAM161B	CLIC5	CHMP2A	CDC25A	CLIP3	CHMP3
FAM162A	CLINT1	CHMP3	CDC25B	CLK3	CHMP4B
FAM162B	CLIP1	CHMP4C	CDC34	CLK4	CHMP4C
FAM168A	CLIP2	CHMP5	CDC37	CLLU1OS	CHMP6
FAM168B	CLIP3	CHMP7	CDC37L1	CLMN	CHMP7
FAM169A	CLIP4	CHN1	CDC40	CLN8	CHN2
FAM169B	CLK4	CHP1	CDC42	CLNK	CHORDC1
FAM171B	CLLU1	CHP2	CDC42BPG	CLNS1A	CHP2
FAM172A	CLMN	CHRFAM7A	CDC42EP1	CLOCK	CHPF2
FAM175A	CLN8	CHRM1	CDC42EP3	CLPB	CHPT1
FAM175B	CLNK	CHRM3	CDC42EP4	CLPP	CHRAC1
FAM178A	CLOCK	CHRM5	CDC42SE1	CLPX	CHRDL1
FAM179A	CLPB	CHRNA1	CDC42SE2	CLSPN	CHRFAM7A
FAM179B	CLPP	CHRNA10	CDC5L	CLSTN2	CHRM2
FAM182B	CLPTM1	CHRNA2	CDC7	CLTB	CHRM3
FAM184B	CLPTM1L	CHRNA3	CDC73	CLTC	CHRM5
FAM189A1	CLRN1	CHRNA4	CDCA2	CLU	CHRNA1
FAM192A	CLSPN	CHRNA7	CDCA3	CLUAP1	CHRNA10
FAM193A	CLSTN1	CHRNA9	CDCA4	CLVS1	CHRNA2
FAM198B	CLSTN2	CHRNB1	CDCA5	CLVS2	CHRNA4
FAM19A1	CLUAP1	CHRNB2	CDCA7	CLYBL	CHRNA7
FAM206A	CLVS2	CHRNB4	CDCA8	CMA1	CHRNB2
FAM208B	CLYBL	CHRND	CDCP1	CMC1	CHRNB4
FAM20B	CMBL	CHRNG	CDCP2	CMKLR1	CHRNE
FAM20C	CMC2	CHST1	CDH1	CMSS1	CHST1
FAM210A	CMIP	CHST10	CDH11	CMTM3	CHST11
FAM211A	CMKLR1	CHST11	CDH13	CMTM4	CHST12
FAM213A	CMPK1	CHST12	CDH17	CMTM6	CHST14
FAM214A	CMPK2	CHST13	CDH18	CMTM7	CHST15
FAM216B	CMSS1	CHST14	CDH19	CMTR2	CHST2
FAM219A	CMTM3	CHST15	CDH22	CNBD1	CHST3
FAM221A	CMTM4	CHST2	CDH24	CNBP	CHST4
FAM227A	CMTM6	CHST3	CDH3	CNDP2	CHST6
FAM229B	CMTR1	CHST6	CDH4	CNEP1R1	CHST7
FAM26E	CNBP	CHST7	CDH5	CNGA2	CHST9
FAM3A	CNDP2	CHSY1	CDH6	CNGA3	CHSY1
FAM3C	CNGA3	CHTF8	CDH7	CNGA4	CHSY3
FAM45A	CNGB3	CHTOP	CDHR3	CNGB3	CHTOP
FAM46A	CNIH1	CHURC1-FNTB	CDHR5	CNIH1	CHUK
FAM46D	CNIH3	CIAO1	CDIP1	CNIH3	CHURC1
FAM47A	CNIH4	CIB2	CDIPT	CNIH4	CHURC1-FNTB
FAM47E	CNKSR2	CIITA	CDK11A	CNKSR3	CIAPIN1
FAM47E-STBD1	CNKSR3	CILP2	CDK12	CNN3	CIITA
FAM49A	CNN2	CINP	CDK13	CNNM1	CILP2
FAM49B	CNNM1	CIRH1A	CDK14	CNNM2	CIRBP
FAM53B	CNNM2	CISD2	CDK15	CNNM3	CIRH1A
FAM57A	CNNM3	CIT	CDK16	CNOT2	CISD3
FAM60A	CNNM4	CITED2	CDK17	CNOT4	CISH
FAM63B	CNOT1	CITED4	CDK18	CNOT6	CIT
FAM69A	CNOT11	CIZ1	CDK19	CNOT6L	CITED2
FAM71F2	CNOT2	CKAP2L	CDK20	CNOT7	CITED4
FAM73B	CNOT6	CKAP4	CDK3	CNOT8	CKAP2L
FAM76A	CNOT6L	CKAP5	CDK5	CNPY1	CKAP4
FAM81A	CNOT7	CKLF	CDK5R1	CNPY4	CKAP5
FAM83A	CNP	CKLF-CMTM1	CDK5R2	CNR1	CKB
FAM83B	CNPPD1	CKS1B	CDK5RAP1	CNR2	CKMT1B
FAM83C	CNR2	CLASP1	CDK5RAP3	CNRIP1	CKS1B
FAM83D	CNRIP1	CLCA1	CDK6	CNST	CLASP1
FAM86B1	CNST	CLCC1	CDK8	CNTD1	CLCC1
FAM86B2	CNTD1	CLCN5	CDK9	CNTF	CLCN4
FAM89A	CNTLN	CLCN6	CDKAL1	CNTFR	CLCN5
FAM91A1	CNTN1	CLCN7	CDKL1	CNTLN	CLCN6
FAM98B	CNTN2	CLCNKA	CDKL2	CNTN1	CLCN7
FAM9C	CNTN4	CLCNKB	CDKL3	CNTN2	CLDN1
FAN1	CNTN5	CLDN10	CDKN1A	CNTN3	CLDN10
FANCF	CNTNAP2	CLDN14	CDKN1B	CNTN4	CLDN11
FANCL	CNTNAP3	CLDN15	CDKN2A	CNTN5	CLDN12
FANCM	CNTNAP3B	CLDN18	CDKN2AIP	CNTN6	CLDN16
FAR1	CNTNAP4	CLDN19	CDKN2AIPNL	CNTNAP2	CLDN2
FARS2	CNTNAP5	CLDN2	CDKN2B	CNTNAP3	CLDN23
FARSB	COA3	CLDN3	CDKN2C	CNTNAP3B	CLDN6
FAS	COA4	CLDN7	CDKN3	CNTNAP4	CLDND1
FAT3	COBL	CLDN9	CDNF	CNTNAP5	CLEC10A
FAXC	COBLL1	CLEC10A	CDPF1	CNTROB	CLEC12B
FBLIM1	COG1	CLEC12B	CDR2L	COA1	CLEC14A
FBLN1	COG5	CLEC14A	CDRT4	COA3	CLEC1B
FBLN7	COG6	CLEC16A	CDS1	COA4	CLEC2A
FBN1	COG8	CLEC18A	CDS2	COA5	CLEC2D
FBN2	COL10A1	CLEC19A	CDV3	COBL	CLEC4C
FBXL12	COL11A1	CLEC1B	CDX2	COBLL1	CLEC4F
FBXL17	COL12A1	CLEC2D	CDYL2	COCH	CLEC4M
FBXL2	COL13A1	CLEC2L	CEACAM1	COG1	CLHC1
FBXL20	COL14A1	CLEC4C	CEACAM19	COG3	CLIC4
FBXL3	COL15A1	CLEC4M	CEACAM6	COG5	CLIC5
FBXL4	COL16A1	CLEC7A	CEACAM7	COG6	CLINT1
FBXL7	COL19A1	CLGN	CEBPG	COG8	CLIP2
FBXO22	COL1A1	CLIC1	CECR1	COL10A1	CLIP4
FBXO28	COL20A1	CLIC5	CECR6	COL11A1	CLK3
FBXO3	COL23A1	CLIC6	CELF1	COL13A1	CLMN
FBXO30	COL25A1	CLK4	CELF2	COL14A1	CLMP
FBXO32	COL26A1	CLMN	CELF5	COL15A1	CLN5
FBXO33	COL4A3BP	CLMP	CELF6	COL17A1	CLN6
FBXO34	COL4A4	CLN6	CEMP1	COL18A1	CLN8
FBXO36	COL4A5	CLN8	CEND1	COL19A1	CLNK
FBXO40	COL4A6	CLNK	CENPA	COL22A1	CLNS1A
FBXO41	COL5A1	CLNS1A	CENPB	COL23A1	CLOCK
FBXO47	COL5A2	CLOCK	CENPC	COL24A1	CLP1
FBXO48	COL5A3	CLPB	CENPF	COL25A1	CLPB
FBXW12	COL6A1	CLPTM1L	CENPH	COL27A1	CLPP
FBXW2	COL6A3	CLPX	CENPI	COL4A1	CLSPN
FCAMR	COL8A1	CLSPN	CENPK	COL4A2	CLSTN2
FCGR3A	COL8A2	CLSTN2	CENPL	COL4A4	CLTC
FCGR3B	COL9A1	CLSTN3	CENPM	COL5A1	CLTCL1
FCHSD1	COL9A2	CLTC	CENPN	COL5A2	CLU
FCRL1	COLEC10	CLUAP1	CENPO	COL6A6	CLUAP1
FCRL3	COLGALT2	CLUH	CENPP	COL8A1	CLUH
FCRL5	COLQ	CLVS1	CENPQ	COL9A2	CLVS1
FDX1	COMMD1	CLYBL	CEP120	COLCA1	CLVS2
FDX1L	COMMD10	CMC1	CEP135	COLEC10	CLYBL
FDXACB1	COMMD2	CMC2	CEP164	COLGALT2	CMC1
FECH	COMMD5	CMIP	CEP170B	COLQ	CMIP
FEM1A	COMMD9	CMKLR1	CEP19	COMMD1	CMKLR1
FEM1B	COMTD1	CMPK1	CEP41	COMMD10	CMPK1
FEM1C	COPB1	CMPK2	CEP44	COMMD2	CMPK2
FER	COPG1	CMSS1	CEP57L1	COMMD3-BMI1	CMSS1
FFAR3	COPS2	CMTM3	CEP68	COMMD5	CMTM4
FGB	COPS3	CMTM4	CEP72	COMMD6	CMTM7
FGD3	COPS4	CMTM6	CEP76	COMMD8	CNBP
FGD6	COPS7B	CMTR1	CEP78	COMTD1	CNDP1
FGF1	COPS8	CNBP	CEP85	COPG1	CNDP2
FGF10	COPZ1	CNDP2	CEP85L	COPRS	CNEP1R1
FGF12	COQ4	CNGA2	CEP89	COPS2	CNGB1
FGF13	COQ7	CNIH1	CERCAM	COPS6	CNGB3
FGF2	CORO1C	CNIH2	CERK	COPS7B	CNIH1
FGF6	CORO2A	CNIH4	CERS3	COPS8	CNIH3
FGF9	CORO2B	CNKSR2	CERS4	COPZ1	CNIH4
FGFR1OP	CORO6	CNKSR3	CERS6	COQ2	CNKSR2
FGL2	CORO7	CNN2	CES3	COQ4	CNKSR3
FHDC1	COTL1	CNN3	CES4A	CORIN	CNN3
FHL1	COX10	CNNM1	CETN1	CORO1C	CNNM2
FHL2	COX15	CNNM2	CETN2	CORO7	CNNM3
FHL5	COX16	CNNM3	CETN3	COX10	CNNM4
FICD	COX17	CNNM4	CFD	COX15	CNOT1
FIG4	COX19	CNOT11	CFHR4	COX16	CNOT11
FIGN	COX20	CNOT4	CFL1	COX17	CNOT2
FILIP1L	COX4I1	CNOT6L	CFL2	COX19	CNOT4
FKBP15	COX5A	CNOT7	CFLAR	COX20	CNOT6
FKBP1B	COX6A1	CNP	CFP	COX4I1	CNOT6L
FKBP5	COX6A1P2	CNPPD1	CGGBP1	COX5A	CNOT7
FKBP9	COX6B1	CNPY1	CGNL1	COX7B	CNOT8
FKRP	COX6B2	CNPY3	CGREF1	COX8C	CNP
FKTN	COX7A2L	CNPY4	CGRRF1	CP	CNPY4
FLAD1	COX7B	CNR1	CHAC1	CPB2	CNR1
FLCN	COX7C	CNR2	CHAF1B	CPD	CNR2
FLG	COX8C	CNTD1	CHCHD3	CPE	CNRIP1
FLRT2	CPA4	CNTD2	CHCHD4	CPEB1	CNST
FLT1	CPB2	CNTF	CHCHD5	CPEB2	CNTD1
FLT3	CPD	CNTN1	CHD2	CPEB3	CNTF
FLT3LG	CPEB1	CNTN2	CHD3	CPEB4	CNTFR
FLVCR1	CPEB2	CNTNAP3B	CHD5	CPED1	CNTLN
FLYWCH2	CPEB3	CNTROB	CHD6	CPLX2	CNTN1
FMN1	CPEB4	COA1	CHD7	CPLX3	CNTN2
FMNL3	CPED1	COA4	CHDH	CPLX4	CNTN4
FMO3	CPLX1	COA5	CHEK1	CPM	CNTNAP2
FMR1	CPLX2	COBL	CHI3L2	CPN1	CNTNAP4
FN1	CPLX4	COG1	CHIC1	CPNE2	CNTNAP5
FN3KRP	CPM	COG6	CHID1	CPNE3	CNTRL
FNBP1	CPN2	COG8	CHKA	CPPED1	CNTROB
FNDC3B	CPNE2	COL11A2	CHL1	CPQ	COA3
FNDC5	CPNE5	COL13A1	CHM	CPS1	COA4
FNDC9	CPPED1	COL16A1	CHMP1A	CPSF2	COA5
FOCAD	CPSF1	COL18A1	CHMP1B	CPSF6	COBL
FOPNL	CPSF2	COL19A1	CHMP3	CPSF7	COBLL1
FOSL2	CPSF4	COL1A1	CHMP4A	CR1	COG3
FOXE1	CPSF7	COL20A1	CHMP4B	CR769776.1	COG5
FOXG1	CPT1B	COL23A1	CHMP5	CRB1	COG6
FOXJ2	CR2	COL26A1	CHMP7	CRCP	COG8
FOXJ3	CRABP1	COL27A1	CHN1	CREB1	COL10A1
FOXK2	CRABP2	COL4A1	CHP1	CREB3L1	COL11A1
FOXN2	CRADD	COL4A2	CHPF	CREB3L2	COL12A1
FOXN3	CRAMP1L	COL4A3	CHRAC1	CREB5	COL13A1
FOXO1	CRB1	COL4A4	CHRDL1	CREBL2	COL14A1
FOXO4	CRB2	COL4A6	CHRFAM7A	CREBRF	COL15A1
FOXP2	CRCP	COL5A1	CHRM1	CREBZF	COL16A1
FOXP3	CREB3L2	COL5A3	CHRM2	CREG2	COL19A1
FOXRED2	CREB3L3	COL6A1	CHRM3	CREM	COL1A1
FPGT	CREB5	COL8A1	CHRNA1	CRH	COL24A1
FPGT-TNNI3K	CREBBP	COL9A1	CHRNA2	CRIM1	COL25A1
FPR1	CREBL2	COL9A2	CHRNA3	CRIP3	COL26A1
FPR3	CREBRF	COLCA1	CHRNA4	CRIPT	COL3A1
FRAS1	CREBZF	COLEC10	CHRNA5	CRISP1	COL4A1
FRAT1	CREM	COLGALT1	CHRNA7	CRISP3	COL4A3
FREM2	CRHR2	COLQ	CHRNB1	CRISPLD1	COL4A3BP
FRG1B	CRIM1	COMMD2	CHRNB2	CRISPLD2	COL6A1
FRK	CRIP3	COMMD6	CHRNB3	CRK	COL6A2
FRMD3	CRIPT	COMMD7	CHRNB4	CRKL	COL6A5
FRMD4A	CRISP1	COMMD9	CHRND	CRLS1	COL9A1
FRMD6	CRISPLD1	COMT	CHST1	CRNKL1	COL9A2
FRMPD4	CRISPLD2	COPA	CHST10	CRP	COLCA1
FRRS1	CRKL	COPS2	CHST11	CRTAP	COLEC10
FRRS1L	CRLS1	COPS3	CHST12	CRTC1	COLQ
FRYL	CRMP1	COPS7B	CHST13	CRTC3	COMMD10
FSD1L	CRNN	COPS8	CHST14	CRX	COMMD3-BMI1
FSD2	CRP	COPZ1	CHST2	CRY2	COMMD6
FSTL1	CRTC1	COQ2	CHST3	CRYZ	COMT
FSTL3	CRTC3	COQ4	CHST4	CSAD	COPG1
FSTL4	CRX	COQ7	CHST5	CSDC2	COPS2
FSTL5	CRYAA	CORIN	CHST6	CSDE1	COPS3
FTO	CRYBG3	CORO1C	CHST7	CSE1L	COPS6
FTSJ1	CRYL1	CORO2A	CHST9	CSF1R	COPS7B
FTSJ2	CRYM	CORO2B	CHSY1	CSF3	COPS8
FTSJ3	CS	CORO7	CHSY3	CSF3R	COPZ1
FUBP1	CSAD	COX10	CHTOP	CSGALNACT2	COQ4
FUCA2	CSE1L	COX15	CHUK	CSK	COQ6
FUNDC2	CSF1	COX18	CHURC1-FNTB	CSMD1	COQ7
FUT10	CSGALNACT2	COX19	CIAO1	CSMD3	CORO1C
FUT2	CSMD1	COX5A	CIB2	CSN1S1	CORO6
FUT3	CSMD2	COX6B1	CIITA	CSNK1A1	CORT
FUT4	CSMD3	COX7B	CILP2	CSNK1A1L	COTL1
FUT9	CSN2	CP	CINP	CSNK1G1	COX10
FXN	CSNK1A1	CPA4	CIRBP	CSNK1G3	COX14
FXR1	CSNK1D	CPB1	CIRH1A	CSNK2A1	COX15
FXYD5	CSNK1E	CPE	CISD1	CSNK2B-LY6G5B-1181	COX16
FYB	CSNK1G1	CPEB3	CISD2	CSPP1	COX18
FYCO1	CSNK2A1	CPED1	CISH	CSRNP1	COX19
FYTTD1	CSNK2B	CPLX1	CIT	CSRNP2	COX20
FZD1	CSPG4	CPLX2	CITED2	CSRNP3	COX5A
FZD3	CSPP1	CPLX3	CITED4	CST9	COX6B1
FZD7	CSRNP1	CPM	CIZ1	CSTA	COX7A2L
G2E3	CSRNP2	CPNE4	CKAP2	CSTF1	COX7B
G3BP1	CSRNP3	CPNE5	CKAP2L	CSTF2	COX7C
G3BP2	CSRP1	CPNE6	CKAP4	CSTF2T	COX8C
G6PC	CSRP2BP	CPNE7	CKB	CSTF3	CPD
GAB1	CSRP3	CPNE8	CKLF	CT62	CPE
GABARAPL1	CST3	CPPED1	CKLF-CMTM1	CTB-186H2.3	CPEB1
GABBR1	CSTF2T	CPQ	CKMT1B	CTB-54O9.9	CPEB2
GABPA	CT45A1	CPS1	CKS1B	CTBP2	CPEB3
GABPB2	CT45A2	CPSF2	CKS2	CTBS	CPEB4
GABRA2	CT45A3	CPSF3L	CLASP1	CTCFL	CPED1
GABRA4	CT45A4	CPSF4L	CLASP2	CTD-2054N24.2	CPLX1
GABRB1	CT45A5	CPSF7	CLCC1	CTD-2140B24.4	CPLX4
GABRB2	CT45A6	CPT2	CLCN2	CTD-2162K18.4	CPM
GABRB3	CT62	CPXM2	CLCN3	CTD-2228K2.5	CPN1
GABRE	CTAGE1	CR769776.1	CLCN5	CTD-2368P22.1	CPNE1
GABRG1	CTAGE5	CRAMP1L	CLCN6	CTD-2616J11.4	CPNE3
GABRG2	CTB-58E17.5	CRB1	CLCN7	CTD-3074O7.11	CPNE8
GAD2	CTBP1	CRB2	CLDN10	CTDSP2	CPPED1
GAGE1	CTBP2	CRCP	CLDN16	CTDSPL	CPS1
GAL3ST3	CTBS	CREB1	CLDN19	CTDSPL2	CPSF2
GALC	CTC-349C3.1	CREB3	CLDN2	CTGF	CPSF6
GALK2	CTC-432M15.3	CREB3L1	CLDN4	CTH	CPSF7
GALNT10	CTC1	CREB3L2	CLDN5	CTHRC1	CPT1A
GALNT11	CTCF	CREB3L3	CLDN7	CTIF	CPVL
GALNT15	CTCFL	CREB5	CLEC12B	CTNNA1	CPXM2
GALNT2	CTD-2117L12.1	CREBBP	CLEC16A	CTNNA2	CRAMP1L
GALNT6	CTD-2140B24.4	CREBL2	CLEC17A	CTNNA3	CRB1
GALNT7	CTD-2267D19.3	CREBRF	CLEC2D	CTNNBL1	CRB3
GALNT8	CTD-2545M3.6	CREBZF	CLEC2L	CTNND1	CRCP
GALP	CTD-2616J11.4	CREG1	CLEC4C	CTNND2	CREB1
GAN	CTD-3193O13.9	CREG2	CLEC4G	CTRC	CREB3L1
GAPT	CTDNEP1	CREM	CLEC7A	CTRL	CREB3L2
GAREM	CTDSP1	CRHR2	CLGN	CTSC	CREB5
GAS2L3	CTDSP2	CRIPT	CLHC1	CTSE	CREBBP
GAS8	CTDSPL	CRISP1	CLIC4	CTSH	CREBL2
GATA4	CTDSPL2	CRISP3	CLIC5	CTSO	CREBRF
GATA6	CTF1	CRISPLD2	CLIP2	CTSS	CREBZF
GATAD1	CTH	CRKL	CLIP3	CTSV	CREM
GATAD2A	CTNNA2	CROT	CLIP4	CTSZ	CRHR1
GATAD2B	CTNNA3	CRTAP	CLK4	CTTN	CRIM1
GATM	CTNNBIP1	CRTC1	CLLU1	CTTNBP2NL	CRIPT
GATS	CTNNBL1	CRX	CLMN	CTU1	CRISPLD1
GBAS	CTNND1	CRY2	CLMP	CTXN2	CRISPLD2
GBGT1	CTRC	CRYBG3	CLN5	CUBN	CRK
GBX2	CTSA	CRYZ	CLN6	CUEDC2	CRKL
GCC1	CTSB	CS	CLN8	CUL3	CRLF3
GCFC2	CTSE	CSDC2	CLNK	CUL4A	CRLS1
GCG	CTSF	CSDE1	CLOCK	CUX1	CRMP1
GCHFR	CTSL	CSE1L	CLP1	CUX2	CRNKL1
GCNT1	CTSO	CSF1	CLPB	CWC15	CROT
GCNT4	CTSV	CSF2RA	CLPX	CWC27	CRP
GCOM1	CTTN	CSF2RB	CLRN1	CWF19L1	CRTAM
GCSAM	CTTNBP2NL	CSF3	CLSPN	CWF19L2	CRTAP
GDAP1	CTXN2	CSGALNACT2	CLSTN1	CX3CL1	CRTC1
GDAP1L1	CTXN3	CSK	CLSTN2	CXADR	CRTC3
GDAP2	CUEDC1	CSMD2	CLTC	CXCL1	CRX
GDE1	CUL1	CSMD3	CLU	CXCL11	CRY2
GDF10	CUL3	CSNK1A1	CLUAP1	CXCL12	CRYAB
GDF11	CUL4A	CSNK1E	CLUH	CXCL13	CRYGC
GDF6	CUX1	CSNK2A1	CLVS2	CXCL14	CRYM
GDI2	CWC27	CSNK2B-LY6G5B-1181	CLYBL	CXCL17	CRYZL1
GDPD1	CX3CL1	CSPG4	CMBL	CXCL3	CSDC2
GDPGP1	CX3CR1	CSRNP1	CMKLR1	CXCL5	CSDE1
GEN1	CXADR	CSRNP2	CMSS1	CXCR5	CSE1L
GFM1	CXCL12	CSRP1	CMTM3	CXCR6	CSF2RA
GFM2	CXCL14	CST7	CMTM4	CXXC4	CSF3
GFOD1	CXCL5	CSTB	CMTM6	CXorf36	CSGALNACT2
GFPT1	CXCL6	CSTF1	CMTM7	CXorf38	CSMD1
GFRA1	CXCL9	CSTF2	CMTR1	CXorf56	CSMD2
GGA2	CXCR1	CTAGE1	CNBP	CXorf57	CSMD3
GGCT	CXCR3	CTB-54O9.9	CNDP1	CYB561D1	CSN3
GGCX	CXCR5	CTB-96E2.2	CNDP2	CYB5A	CSNK1A1
GHITM	CXXC11	CTBP1	CNEP1R1	CYB5B	CSNK1A1L
GHR	CXorf21	CTBP2	CNGA3	CYB5D1	CSNK1D
GID4	CXorf23	CTBS	CNGB1	CYB5R3	CSNK1E
GID8	CXorf24	CTC-236F12.4	CNIH4	CYB5R4	CSNK1G2
GIGYF2	CXorf36	CTC-349C3.1	CNKSR1	CYB5RL	CSNK1G3
GIMAP1	CXorf38	CTC-432M15.3	CNKSR2	CYBB	CSNK2A1
GIMAP4	CYB561	CTC-435M10.3	CNKSR3	CYBRD1	CSNK2B-LY6G5B-1181
GINS1	CYB561D1	CTC1	CNNM1	CYCS	CSRNP1
GINS4	CYB561D2	CTCFL	CNNM2	CYFIP1	CSRNP3
GIPC2	CYB5A	CTD-2014B16.3	CNNM3	CYFIP2	CSRP2BP
GIT2	CYB5B	CTD-2054N24.2	CNNM4	CYLD	CSRP3
GJA3	CYB5D1	CTD-2117L12.1	CNOT2	CYP17A1	CST9
GJA5	CYB5D2	CTD-2162K18.4	CNOT4	CYP19A1	CSTA
GJA9	CYB5R1	CTD-2207O23.12	CNOT6	CYP1A2	CSTF1
GJD2	CYB5R2	CTD-2228K2.5	CNOT6L	CYP1B1	CSTF2T
GJD3	CYB5R3	CTD-2368P22.1	CNOT7	CYP20A1	CSTF3
GK5	CYB5R4	CTD-2545M3.6	CNP	CYP24A1	CT45A1
GLCE	CYB5RL	CTD-3088G3.8	CNPY3	CYP27B1	CT45A2
GLDN	CYBB	CTD-3193O13.9	CNPY4	CYP27C1	CT45A3
GLG1	CYBRD1	CTDSP2	CNR1	CYP2A7	CT45A4
GLI4	CYCS	CTDSPL	CNR2	CYP2B6	CT45A5
GLIPR1	CYFIP1	CTDSPL2	CNTD2	CYP2C19	CT45A6
GLIPR1L1	CYFIP2	CTF1	CNTLN	CYP2C8	CT62
GLIPR1L2	CYLC2	CTH	CNTN1	CYP2U1	CTAGE1
GLIPR2	CYLD	CTIF	CNTN2	CYP2W1	CTAGE5
GLIS3	CYP11B1	CTNNA3	CNTN4	CYP3A5	CTB-186H2.3
GLO1	CYP19A1	CTNNBL1	CNTNAP1	CYP4A11	CTBP2
GLP2R	CYP1B1	CTNS	CNTNAP2	CYP4A22	CTBS
GLRA3	CYP20A1	CTSB	CNTNAP3	CYP4F3	CTC-360G5.8
GLUL	CYP21A2	CTSC	CNTNAP3B	CYP4X1	CTC-435M10.3
GLYAT	CYP26B1	CTSD	CNTRL	CYP51A1	CTC-534A2.2
GM2A	CYP27A1	CTSE	CNTROB	CYP7B1	CTC1
GMCL1	CYP27B1	CTSF	COA1	CYP8B1	CTCF
GMEB1	CYP27C1	CTSH	COA4	CYR61	CTCFL
GMFB	CYP2F1	CTSL	COA5	CYSLTR1	CTD-2054N24.2
GMNC	CYP2S1	CTSO	COBL	CYSLTR2	CTD-2162K18.4
GMPPB	CYP2U1	CTSS	COCH	CYTH1	CTD-2228K2.5
GMPS	CYP3A5	CTSV	COG1	CYTH2	CTD-2267D19.3
GNA13	CYP4A11	CTSZ	COG3	CYTH4	CTD-2368P22.1
GNAI3	CYP4A22	CTU1	COG5	CYTIP	CTD-2545M3.6
GNAL	CYP4F12	CTXN3	COG6	CYYR1	CTDSP2
GNAQ	CYP7A1	CUBN	COG8	D2HGDH	CTDSPL
GNAS	CYP7B1	CUEDC1	COIL	DAB1	CTDSPL2
GNB1L	CYP8B1	CUL2	COL11A2	DAB2	CTH
GNB2L1	CYR61	CUL4A	COL12A1	DAG1	CTIF
GNB4	CYS1	CUL5	COL14A1	DAGLA	CTNNA2
GNB5	CYSLTR2	CUX1	COL19A1	DAND5	CTNNA3
GNG11	CYTH2	CWC15	COL1A1	DAP	CTNNB1
GNG12	CYTH3	CWC25	COL20A1	DAPP1	CTNNBIP1
GNG2	DAAM1	CWF19L1	COL21A1	DARS2	CTNNBL1
GNG4	DAB1	CWF19L2	COL22A1	DAZ1	CTNND1
GNGT1	DAB2	CX3CL1	COL23A1	DAZ2	CTNND2
GNL1	DACT2	CXCL12	COL25A1	DAZ3	CTNS
GNL3L	DACT3	CXCL16	COL27A1	DAZ4	CTPS2
GNPDA2	DAG1	CXCL5	COL4A1	DAZL	CTRC
GNS	DAK	CXCL6	COL4A3BP	DBNDD1	CTSB
GOLGA6A	DAOA	CXCR1	COL4A4	DBNL	CTSC
GOLGA6B	DAP	CXCR5	COL4A6	DBT	CTSD
GOLGA6C	DAPK1	CXCR6	COL5A1	DCAF10	CTSE
GOLGA6D	DAPL1	CXXC1	COL5A2	DCAF12	CTSH
GOLGA6L1	DAPP1	CXorf22	COL5A3	DCAF12L1	CTSO
GOLGA6L2	DAXX	CXorf23	COL6A1	DCAF12L2	CTSV
GOLGA6L4	DAZ1	CXorf24	COL6A3	DCAF13	CTTN
GOLGA6L6	DAZ2	CXorf31	COL6A5	DCAF16	CTTNBP2
GOLGA7B	DAZ3	CXorf36	COL6A6	DCAF17	CTTNBP2NL
GOLGA8H	DAZ4	CXorf38	COL8A1	DCAF4L2	CTU1
GOLGA8I	DAZL	CYB561A3	COL8A2	DCAF5	CUEDC1
GOLGA8J	DBF4B	CYB561D1	COL9A2	DCAF7	CUL2
GOLGA8K	DBN1	CYB5A	COLCA1	DCAF8	CUL3
GOLGA8M	DBNL	CYB5R2	COLEC10	DCAF8L1	CUL5
GOLGA8N	DCAF11	CYB5R4	COLGALT1	DCAKD	CUL9
GOLGA8O	DCAF12	CYB5RL	COLGALT2	DCBLD1	CUX1
GOLGA8R	DCAF13	CYBA	COLQ	DCBLD2	CWC22
GOLM1	DCAF15	CYCS	COMMD10	DCC	CWC27
GOLPH3	DCAF16	CYFIP1	COMMD2	DCLK1	CWF19L2
GORAB	DCAF17	CYFIP2	COMMD6	DCLK3	CX3CR1
GOT1	DCAF4	CYGB	COMT	DCLRE1B	CXADR
GPAM	DCAF4L1	CYHR1	COMTD1	DCLRE1C	CXCL12
GPATCH2	DCAF4L2	CYLD	COPA	DCP1A	CXCL16
GPATCH8	DCAF6	CYP11B1	COPS2	DCP1B	CXCL5
GPBP1	DCAF7	CYP19A1	COPS3	DCP2	CXCR2
GPC4	DCAF8	CYP1A1	COPS6	DCPS	CXCR3
GPC6	DCAKD	CYP20A1	COPS7A	DCTD	CXCR4
GPHN	DCBLD2	CYP21A2	COPS8	DCTN3	CXCR5
GPLD1	DCC	CYP26B1	COPZ1	DCTN4	CXXC1
GPM6A	DCHS2	CYP27B1	COQ10A	DCTN5	CXXC4
GPM6B	DCLK1	CYP27C1	COQ4	DCTN6	CXorf21
GPN1	DCLK2	CYP2B6	COQ7	DCTPP1	CXorf23
GPR107	DCLK3	CYP2C18	COQ9	DCUN1D1	CXorf36
GPR126	DCLRE1C	CYP2S1	CORIN	DCUN1D2	CXorf38
GPR135	DCN	CYP2U1	CORO1B	DCUN1D4	CXorf40A
GPR137B	DCP2	CYP2W1	CORO1C	DCUN1D5	CXorf40B
GPR137C	DCPS	CYP3A4	CORO2A	DCX	CXorf56
GPR15	DCT	CYP3A5	CORO7	DDA1	CXorf57
GPR150	DCTN1	CYP4A11	CORT	DDAH1	CYB561
GPR153	DCTN2	CYP4B1	COTL1	DDB1	CYB561A3
GPR155	DCTN3	CYP4F11	COX11	DDB2	CYB561D1
GPR156	DCTN4	CYP4F12	COX15	DDHD1	CYB5A
GPR158	DCTN5	CYP4F3	COX17	DDI1	CYB5B
GPR160	DCUN1D1	CYP4F31P	COX18	DDI2	CYB5D1
GPR173	DCUN1D3	CYP7B1	COX19	DDN	CYB5D2
GPR176	DCUN1D4	CYP8B1	COX20	DDO	CYB5R4
GPR180	DCUN1D5	CYS1	COX6B1	DDR2	CYB5RL
GPR20	DCX	CYSLTR2	COX6B2	DDRGK1	CYBA
GPR26	DDA1	CYTH1	COX6C	DDX10	CYBRD1
GPR37L1	DDAH1	CYTH2	COX7A2L	DDX11	CYCS
GPR42	DDB1	CYTH3	COX7B	DDX17	CYFIP2
GPR55	DDHD1	CYTH4	CPA4	DDX19A	CYGB
GPR63	DDHD2	CYTIP	CPAMD8	DDX20	CYHR1
GPR65	DDI2	D2HGDH	CPB1	DDX21	CYLC2
GPR75	DDN	DAAM2	CPD	DDX26B	CYLD
GPR75-ASB3	DDR1	DAB1	CPE	DDX31	CYP11B1
GPR78	DDR2	DAB2	CPEB3	DDX3X	CYP11B2
GPR83	DDX10	DAB2IP	CPEB4	DDX4	CYP19A1
GPR85	DDX11	DACT2	CPED1	DDX46	CYP1A1
GPR98	DDX17	DACT3	CPLX2	DDX47	CYP1B1
GPRC5A	DDX19A	DAG1	CPLX3	DDX52	CYP26A1
GPRC5B	DDX19B	DAGLA	CPM	DDX53	CYP26B1
GPRC5C	DDX20	DAK	CPNE3	DDX6	CYP27A1
GPRIN2	DDX39A	DALRD3	CPNE4	2022-12-01	CYP27B1
GPRIN3	DDX39B	DAND5	CPNE5	DECR1	CYP27C1
GPSM2	DDX4	DAO	CPNE6	DEFB1	CYP2C19
GPX5	DDX5	DAP	CPNE7	DEFB105A	CYP2C8
GPX8	DDX51	DAPK2	CPNE8	DEFB105B	CYP2C9
GRAMD1A	DDX52	DAPK3	CPNE9	DEFB107A	CYP3A5
GRAMD1B	DDX56	DAPP1	CPPED1	DEFB107B	CYP4A11
GRAP2	DDX58	DARS2	CPS1	DEFB118	CYP4A22
GRB10	DDX6	DAZ1	CPSF2	DEFB119	CYP4F12
GREB1	DDX60L	DAZ2	CPSF3L	DEFB121	CYP4F22
GREB1L	DECR1	DAZ3	CPSF4	DEFB132	CYP4F31P
GREM1	DEDD	DAZ4	CPSF7	DENND1A	CYP4Z1
GRIA3	DEF8	DAZAP2	CPT1A	DENND2C	CYP51A1
GRIA4	DEFB105A	DBF4	CPT2	DENND3	CYP7A1
GRIK1	DEFB105B	DBF4B	CPVL	DENND4B	CYP7B1
GRIK3	DEFB107A	DBH	CPXM2	DENND4C	CYP8B1
GRIK4	DEFB107B	DBN1	CR1	DENND5B	CYS1
GRIN2A	DEGS2	DBNL	CR2	DENND6B	CYSLTR1
GRIN2B	DENND1A	DBP	CRAMP1L	DENR	CYSLTR2
[truncated: 8,033 more rows]

## Sheet: S5
Table S5. Lists of aggregated GO-Terms (Cytoscape+ClueGO) for the reference and alternative miRNAs
MIR-941-3-WT	% TERMS	MIR-941-3-MUT	% TERMS	MIR-509-1-WT	% TERMS	MIR-509-1-MUT	% TERMS	MIR-5568-WT	% TERMS	MIR-5568-MUT	% TERMS	MIR-4423-WT	% TERMS	MIR-4423-MUT	% TERMS	MIR-518-A1-WT	% TERMS	MIR-518-A1-MUT	% TERMS
DNA-binding transcription factor activity, RNA polymerase II-specific	68.18	macromolecule metabolic process	21.4	regulation of transcription by RNA polymerase II	44.21	cellular protein modification process	14.04	regulation of primary metabolic process	25.79	regulation of primary metabolic process	21.22	regulation of primary metabolic process	35.68	regulation of cell communication	17.78	regulation of cellular biosynthetic process	54.84	regulation of metabolic process	17.36
sensory perception	9.09	cellular macromolecule metabolic process	12.92	nervous system development	25.26	plasma membrane bounded cell projection organization	10.53	anatomical structure morphogenesis	12.11	multicellular organism development	10.76	regulation of cellular metabolic process	14.57	regulation of metabolic process	17.53	neurogenesis	22.58	generation of neurons	14.29
G protein-coupled receptor activity	9.09	nervous system development	9.23	regulation of signaling	6.32	adaptive immune response	10.53	regulation of metabolic process	7.37	regulation of cellular metabolic process	9.88	nervous system development	9.55	cell morphogenesis	13.83	regulation of developmental process	6.45	regulation of nitrogen compound metabolic process	8.57
adaptive immune response	4.55	intracellular signal transduction	7.38	homophilic cell adhesion via plasma membrane adhesion molecules	4.21	macromolecule modification	8.77	cellular macromolecule metabolic process	6.84	regulation of metabolic process	4.65	regulation of metabolic process	8.54	regulation of transport	4.69	cell projection organization	4.84	cellular component organization	5.49
defense response to bacterium	4.55	regulation of signaling	5.54	complement activation, classical pathway	4.21	cellular response to growth factor stimulus	7.02	intracellular signal transduction	5.26	cellular macromolecule metabolic process	3.49	positive regulation of cellular process	5.53	regulation of signaling	3.95	cellular component organization	2.42	regulation of primary metabolic process	5.05
humoral immune response	4.55	establishment of localization in cell	5.54	anatomical structure morphogenesis	3.16	detection of chemical stimulus	5.26	adaptive immune response	5.26	regulation of signaling	3.49	protein localization	5.53	protein localization	3.7	cell-cell signaling	2.42	anatomical structure morphogenesis	4.62
		regulation of cellular metabolic process	3.32	sensory perception	2.11	regulation of cell communication	5.26	regulation of localization	4.21	protein localization	3.2	complement activation, classical pathway	3.52	cellular component organization	2.96	regulation of catabolic process	1.61	transport	3.52
		humoral immune response mediated by circulating immunoglobulin	2.95	respiratory system development	2.11	keratinization	5.26	nervous system development	4.21	anatomical structure morphogenesis	2.91	cellular component organization	3.02	complement activation, classical pathway	2.72	cellular response to endogenous stimulus	0.81	regulation of cellular metabolic process	3.52
		complement activation, classical pathway	2.95	G protein-coupled receptor activity	2.11	positive regulation of B cell activation	3.51	neurotransmitter transport	3.16	tube development	2.91	regulation of signaling	3.02	transport	2.22	sensory perception	0.81	negative regulation of cellular process	3.52
		regulation of localization	2.58	phosphorus metabolic process	2.11	sensory perception	3.51	phospholipid biosynthetic process	3.16	sensory perception	2.62	detection of stimulus involved in sensory perception	1.51	regulation of localization	1.98	regulation of transport	0.81	adaptive immune response	2.64
		cellular component organization	2.58	ion transport	1.05	plasma membrane invagination	3.51	transport	2.63	cell morphogenesis	2.33	regulation of localization	1.51	cellular protein modification process	1.73	regulation of cell adhesion	0.81	regulation of signaling	2.64
		regulation of cellular component organization	2.58	adaptive immune response	1.05	serine-type endopeptidase activity	3.51	cellular component organization	2.11	plasma membrane bounded cell projection organization	2.03	sensory perception	1.01	peptidyl-amino acid modification	1.73	hippo signaling	0.81	regulation of catabolic process	2.42
		transport	2.21	defense response to bacterium	1.05	G protein-coupled receptor activity	3.51	detection of chemical stimulus	2.11	complement activation, classical pathway	2.03	G protein-coupled receptor activity	1.01	anatomical structure morphogenesis	1.73	G protein-coupled receptor activity	0.81	cell junction organization	2.2
		keratinization	1.85	receptor ligand activity	1.05	defense response to bacterium	1.75	phagocytosis, engulfment	1.58	detection of chemical stimulus involved in sensory perception	1.74	endomembrane system organization	1.01	Ras protein signal transduction	1.48			regulation of localization	2.2
		small GTPase mediated signal transduction	1.48			regulation of cellular component organization	1.75	vascular process in circulatory system	1.58	regulation of locomotion	1.74	cell-cell signaling	0.5	nervous system development	1.48			regulation of cell projection organization	1.76
		glycosaminoglycan biosynthetic process	1.11			protein localization	1.75	keratinization	1.58	nervous system development	1.74	regulation of catabolic process	0.5	response to bacterium	1.23			nervous system development	1.76
		phagocytosis, engulfment	1.11			phagocytosis, recognition	1.75	positive regulation of B cell activation	1.58	regulation of cell communication	1.74	peptide cross-linking	0.5	phosphate-containing compound metabolic process	1.23			regulation of cell junction assembly	1.54
		organelle organization	1.11			defense response	1.75	negative regulation of inflammatory response to antigenic stimulus	1.05	cell junction organization	1.45	negative regulation of defense response	0.5	detection of chemical stimulus involved in sensory perception	1.23			response to bacterium	1.32
		sensory perception of chemical stimulus	1.11			muscle cell migration	1.75	homeostatic process	1.05	cellular response to growth factor stimulus	1.45	keratinization	0.5	regulation of catabolic process	1.23			cell-cell signaling	1.32
		negative regulation of inflammatory response to antigenic stimulus	1.11			aminophospholipid transport	1.75	sensory perception	1.05	defense response to bacterium	1.45	regulation of growth	0.5	chemical homeostasis	0.99			defense response to bacterium	0.88
		innate immune response	0.74			peptide cross-linking	1.75	small GTPase mediated signal transduction	1.05	neurotransmitter transport	1.45	defense response to bacterium	0.5	humoral immune response	0.99			detection of chemical stimulus	0.88
		positive regulation of B cell activation	0.74			regulation of localization	1.75	G protein-coupled receptor activity	1.05	cellular component organization	1.45	regulation of small GTPase mediated signal transduction	0.5	Fc-gamma receptor signaling pathway	0.74			humoral immune response	0.88
		sensory perception	0.74					defense response to bacterium	0.53	adaptive immune response	1.45	phagocytosis, recognition	0.5	urogenital system development	0.74			keratinization	0.66
		cellular response to growth factor stimulus	0.74					hormone activity	0.53	intracellular signal transduction	1.16	phagocytosis, engulfment	0.5	phagocytosis, engulfment	0.74			regulation of transport	0.66
		G protein-coupled receptor activity	0.74					phagocytosis	0.53	nucleoside-triphosphatase regulator activity	1.16			organelle organization	0.74			regulation of inflammatory response to antigenic stimulus	0.66
		serine-type endopeptidase activity	0.74					phagocytosis, recognition	0.53	negative regulation of inflammatory response to antigenic stimulus	0.87			circulatory system development	0.74			covalent chromatin modification	0.66
		phagocytosis	0.74					enzyme linked receptor protein signaling pathway	0.53	regulation of localization	0.87			defense response to bacterium	0.74			small GTPase mediated signal transduction	0.66
		defense response to bacterium	0.74					peptide cross-linking	0.53	protein modification by small protein conjugation	0.87			phosphatase activity	0.49			phagocytosis, engulfment	0.66
		cellular catabolic process	0.74					receptor ligand activity	0.53	negative regulation of BMP signaling pathway	0.87			receptor ligand activity	0.49			gland development	0.44
		B cell receptor signaling pathway	0.37					B cell receptor signaling pathway	0.53	cell-cell adhesion	0.87			modulation of chemical synaptic transmission	0.49			positive regulation of B cell activation	0.44
		cell-cell adhesion	0.37							plasma membrane invagination	0.87			cell junction organization	0.49			sensory perception	0.44
		transport across blood-brain barrier	0.37							phosphatase activity	0.87			positive regulation of B cell activation	0.49			phosphatase activity	0.44
		hormone activity	0.37							G protein-coupled receptor activity	0.58			sensory perception	0.49			negative regulation of actin filament bundle assembly	0.44
		cellular response to stress	0.37							actin cytoskeleton organization	0.58			organelle localization	0.49			organelle localization	0.44
		phagocytosis, recognition	0.37							keratinization	0.58			cellular response to stress	0.49			mitotic cell cycle	0.44
		endosomal transport	0.37							positive regulation of B cell activation	0.58			synaptic vesicle cycle	0.49			G protein-coupled receptor activity	0.44
		peptide cross-linking	0.37							B cell receptor signaling pathway	0.29			enzyme linked receptor protein signaling pathway	0.49			serine-type endopeptidase activity	0.44
		maturation of SSU-rRNA	0.37							regulation of cellular response to stress	0.29			G protein-coupled receptor activity	0.49			cellular response to stress	0.22
										hormone activity	0.29			endomembrane system organization	0.49			homeostatic process	0.22
										phagocytosis, recognition	0.29			keratinization	0.49			transport across blood-brain barrier	0.22
										vesicle organization	0.29			peptide cross-linking	0.25			regulation of mRNA metabolic process	0.22
										peptide cross-linking	0.29			sperm-egg recognition	0.25			negative regulation of cellular protein localization	0.22
										receptor ligand activity	0.29			regulation of cell adhesion	0.25			phagocytosis, recognition	0.22
														regulation of hippo signaling	0.25			apoptotic process	0.22
														protein autophosphorylation	0.25			transmembrane receptor protein kinase activity	0.22
														B cell receptor signaling pathway	0.25			urogenital system development	0.22
														import into cell	0.25			regulation of alternative mRNA splicing, via spliceosome	0.22
														phagocytosis, recognition	0.25			receptor ligand activity	0.22
														fertilization	0.25			epithelial cell proliferation	0.22
														second-messenger-mediated signaling	0.25			B cell receptor signaling pathway	0.22
														endosomal transport	0.25			leukocyte migration	0.22
																		detection of chemical stimulus involved in sensory perception of taste	0.22
																		sensory perception of bitter taste	0.22
																		peptide cross-linking	0.22
